# Supplementary material for: Knowledge, attitudes, and practices toward artificial intelligence among health sciences students: A cross-sectional study in Palestine
Source: PLoS One. 2026 Jun 26;21(6):e0352785. doi: 10.1371/journal.pone.0352785 (PMC13308871; doi:10.1371/journal.pone.0352785)
Supplement: S2 File — Anonymized original dataset used for the statistical analyses in this study. (XLSX) [file pone.0352785.s002.xlsx]

## Sheet: Sheet1
x	Q1	Q2	Q3	Q4	Q5	Q6	Q7_1	Q7_2	Q7_3	Q7_4	Q7_5	Q7_6	Q8	Q9	Q10	Q11	Q12	Q13	K1	K2	K3	K4	K5	K6	K7	A1	A2	A3	A4	A5	A6	A7	A8	A9	A10	P1	P2	P3	P4	P5	P6	P7	B1	B2	B3	B4	B5	B6	B7
1	22	1	2	4	1	Chat GPT , Gimini	1	1	2	1	1	2	2		1	2	3	2	0	0	1	0	0	1	1	4	4	5	4	3	4	3	3	2	5	3	4	2	4	3	3	2	1	2	1	1	1	1	2
2	18	1	3	1	1	Chat GPT	1	1	2	1	1	2	2		4	2	2	2	0	0	1	0	0	0	0	4	4	5	5	3	4	5	4	4	1	2	3	2	1	2	3	2	1	2	2	2	1	2	1
3	18	1	3	1	1	Chat GPT	2	2	2	2	2	2	2		2	2	2	2	0	1	1	0	0	1	1	2	1	3	4	5	3	2	3	5	5	1	2	3	1	1	2	1	1	2	2	2	2	2	1
4	18	1	3	1	1	Chat GPT , Gemini , Perplexity	1	1	2	2	2	2	2		2	4	2	1	0	1	1	0	1	0	1	4	5	5	5	2	5	5	5	3	2	3	4	5	5	3	4	5	2	1	2	1	2	2	2
5	18	1	3	1	1	Chat GPT	1	2	2	2	2	2	2		1	4	2	2	0	0	0	0	0	1	0	4	5	5	5	1	4	4	1	1	5	4	4	4	1	1	4	3	2	1	2	2	1	1	1
6	18	1	3	1	1	chat GPT	1	1	2	2	2	2	2		3	1	2	2	0	0	0	0	0	0	0	3	3	5	4	1	3	2	3	4	5	1	2	3	1	1	1	2	2	2	2	2	2	2	2
7	18	2	3	1	1	chat GPT	1	2	2	1	1	2	2		1	1	2	1	0	0	1	0	0	0	0	5	5	4	4	2	3	4	5	4	4	4	5	5	2	1	2	1	1	2	1	2	1	2	2
8	17	1	3	1	1	chat GPT	1	2	1	2	1	2	2		2	1	2	1	0	0	1	0	0	1	0	5	4	3	2	1	2	2	3	4	5	5	5	4	1	4	4	4	1	1	1	2	1	2	2
9	18	2	3	1	1	chat GPT , Gimini	1	2	2	2	2	2	2		1	4	2	1	0	0	1	1	0	0	1	4	3	5	4	2	3	4	3	4	4	5	5	5	4	2	4	3	2	2	2	2	2	1	2
10	19	2	3	2	1	chat GPT	1	2	2	2	2	2	2		4	1	2	2	0	1	1	0	0	0	1	4	3	4	4	1	3	3	2	3	4	1	2	3	3	4	3	3	1	2	2	2	1	2	2
11	18	2	3	1	1	chat GPT	1	2	2	2	2	2	2		1	2	2	2	0	0	1	0	0	0	0	4	4	3	4	4	5	5	3	2	5	4	5	3	4	3	5	4	1	2	2	2	2	1	2
12	19	1	3	2	1	chat GPT , Gimini	1	2	2	1	1	2	2		1	4	3	1	0	0	1	0	0	0	1	5	4	4	5	3	4	4	2	2	3	5	5	4	4	4	5	5	1	2	2	2	2	1	1
13	19	1	3	2	1	chat GPT , Gimini	1	1	2	2	1	2	2		2	1	2	2	0	0	1	0	0	1	0	5	5	5	1	5	5	4	3	4	4	5	4	2	4	5	4	2	2	2	1	2	1	1	1
14	17	1	3	1	1	chat GPT , Gimini	2	2	2	2	1	2	2		1	2	3	2	0	0	1	0	0	1	1	4	4	3	5	2	2	4	1	4	2	5	5	5	4	3	5	2	2	1	2	2	2	2	2
15	21	1	4	2	1	chat GPT , Manus	1	2	2	1	1	2	2		1	4	3	1	1	0	1	0	0	1	1	5	5	4	4	1	5	5	1	3	3	5	5	5	5	3	2	2	2	2	1	2	2	1	1
16	19	1	4	2	1	chat GPT	1	2	2	1	1	2	2		1	3	2	1	0	0	0	0	0	1	0	4	5	3	5	3	5	4	3	2	2	5	5	5	4	5	3	2	1	2	1	2	2	2	2
17	18	2	3	1	1	Gemini , deepseek	1	1	1	1	1	2	2		1	2	2	2	0	0	1	0	0	1	0	5	5	5	5	1	4	5	5	4	4	4	4	5	3	2	2	4	1	2	1	2	2	2	2
18	18	1	3	1	1	Chat GPT	1	2	2	2	2	2	2		1	1	2	2	0	0	1	1	1	1	0	4	4	5	5	2	5	3	1	4	4	4	5	3	2	1	4	2	2	2	1	2	2	1	1
19	17	2	3	1	1	Chat GPT	1	1	1	1	1	2	2		2	1	2	2	0	0	0	0	0	1	1	5	4	4	4	3	4	4	3	4	2	2	4	4	2	1	1	1	1	1	1	1	2	2	2
20	18	2	3	1	1	Chat GPT	1	1	2	2	1	2	2		1	2	2	2	0	0	1	0	0	1	1	4	4	4	3	1	3	4	1	4	4	3	4	4	3	2	2	1	2	2	1	2	1	2	1
21	18	2	3	1	1	Chat GPT	1	1	2	2	1	2	2		1	4	3	1	1	0	1	1	0	0	1	4	4	4	4	3	3	5	3	4	3	4	5	3	3	1	3	1	1	2	2	1	2	2	1
22	19	1	4	2	1	Chat GPT	1	2	2	2	2	2	1	3	1	4	2	1	1	1	1	1	1	1	1	4	4	3	3	2	3	3	3	3	3	3	4	3	3	4	3	4	2	2	2	2	2	1	2
23	18	1	4	1	1	Chat GPT	1	1	2	2	2	2	2		2	2	2	2	0	1	0	0	0	1	1	4	5	5	4	2	4	2	3	2	4	4	3	3	2	3	3	4	2	2	1	1	2	2	1
24	18	2	4	1	1	Chat GPT	1	2	2	2	2	2	2		1	1	2	1	0	0	0	1	0	0	1	3	5	5	5	5	5	5	1	3	4	5	5	5	5	2	5	5	2	2	2	1	2	2	2
25	18	1	4	1	1	Chat GPT	1	1	2	2	2	2	2		1	1	2	1	0	0	1	0	0	1	0	3	5	5	5	5	4	5	2	3	5	5	4	5	3	3	3	2	2	2	2	2	2	1	1
26	18	1	4	1	1	Chat GPT	1	1	2	1	2	2	2		1	1	1	1	0	0	1	0	1	1	0	5	5	4	4	4	5	4	5	5	1	5	3	3	4	2	1	2	2	2	2	2	2	1	1
27	18	2	4	1	1	Chat GPT	1	2	2	2	2	2	2		1	1	2	2	0	1	1	0	0	0	1	5	4	5	5	3	5	5	5	5	4	5	5	5	5	2	4	2	2	2	2	2	2	1	2
28	20	1	2	2	1	chat GPT , gimini	2	2	2	2	1	2	2		1	2	1	2	1	0	1	0	1	1	1	4	4	4	3	1	4	4	1	1	4	4	4	5	5	2	4	4	2	2	1	1	2	2	1
29	18	1	4	1	1	Chat GPT	1	2	2	1	1	2	2		1	1	2	2	0	0	0	0	1	1	0	4	4	5	4	2	4	3	3	4	4	4	5	4	4	2	4	2	2	1	2	2	1	2	2
30	18	1	4	1	1	Chat GPT	1	1	2	2	2	2	2		1	1	2	3	0	0	1	0	0	0	0	3	3	5	5	4	5	4	1	3	4	5	5	5	5	2	2	2	2	1	2	2	2	2	2
31	18	1	4	1	1	Chat GPT	1	2	2	2	1	2	2		1	3	2	2	0	0	1	0	0	0	0	4	4	4	4	4	4	4	3	4	3	5	5	5	5	4	5	5	2	2	1	2	2	2	1
32	18	1	4	1	1	Chat GPT	1	2	2	2	2	2	2		1	3	2	2	0	0	1	0	1	0	1	4	3	2	5	2	4	2	5	3	3	4	3	4	3	4	2	4	1	2	2	2	2	2	2
33	18	1	4	1	1	Chat GPT	1	1	2	2	1	2	2		2	1	2	3	0	0	0	0	0	0	0	2	3	4	3	2	3	4	3	3	3	3	3	3	4	3	2	3	2	2	2	2	2	2	2
34	19	2	2	2	1	Chat GPT	2	2	2	2	1	2	2		1	1	2	3	0	0	0	0	0	0	0	3	3	2	4	4	3	4	1	1	4	2	2	3	3	3	2	3	2	2	2	2	2	2	2
35	17	1	3	1	1	Chat GPT	1	1	1	1	1	2	2		1	3	2	1	0	0	1	0	0	1	1	4	3	4	5	1	5	3	3	4	3	5	4	5	4	5	5	5	1	2	2	2	2	2	2
36	18	1	4	1	1	Chat GPT	1	2	2	1	1	2	2		1	1	2	4	0	0	1	0	0	0	1	3	4	4	4	5	5	2	1	1	3	5	5	5	3	3	3	2	1	2	2	2	2	2	2
37	18	1	3	1	1	Chat GPT	2	2	2	2	2	2	2		3	2	2	2	1	0	1	0	1	1	1	4	4	4	4	4	4	4	2	4	4	2	3	3	2	2	3	3	2	2	1	1	2	2	2
38	18	1	3	1	1	Chat GPT	1	2	2	1	2	2	2		1	3	3	2	0	0	1	0	0	1	1	4	5	5	4	1	3	5	2	3	3	5	3	5	4	1	1	1	2	2	1	1	2	2	2
39	17	2	2	1	1	Chat GPT	1	2	2	1	1	2	2		3	2	2	2	0	0	1	0	0	0	1	3	4	4	5	2	3	3	4	3	4	2	4	5	1	2	2	3	2	2	2	2	2	2	2
40	18	1	3	1	1	Chat GPT	1	1	2	2	2	2	2		2	1	2	2	0	0	0	0	0	1	1	4	4	5	5	2	5	5	2	3	4	3	3	4	2	1	1	1	2	2	2	2	2	1	2
41	19	1	2	2	1	chat GPT , manous	1	1	2	2	1	2	2		1	4	2	1	1	0	0	0	0	1	0	4	5	2	5	1	3	3	1	3	3	5	5	5	5	3	3	2	1	2	2	2	2	2	1
42	18	2	3	1	1	Chat GPT	1	2	2	2	2	2	2		1	4	3	1	0	0	1	0	0	1	1	4	5	4	4	2	4	4	4	2	4	5	3	4	2	1	3	4	2	2	2	1	2	2	1
43	19	1	4	1	1	Chat GPT	1	1	2	1	2	2	1	1	1	1	2	1	0	0	1	1	1	1	1	4	5	5	5	1	5	5	2	2	4	5	5	5	5	3	5	4	1	2	2	2	1	2	1
44	18	1	4	1	1	Chat GPT	1	2	2	1	2	2	2		1	2	2	2	0	0	1	0	0	0	1	3	4	5	5	2	4	2	1	4	5	3	3	5	4	2	3	2	2	2	2	2	2	1	2
45	18	1	4	1	1	Chat GPT	1	2	2	2	2	2	2		1	1	3	2	1	0	1	0	0	1	0	5	5	5	4	4	4	5	3	3	4	5	5	5	5	3	3	3	2	2	2	1	2	2	2
46	18	1	3	1	1	Chat + deep sick	1	1	2	1	2	2	2		1	1	2	2	0	0	1	0	0	1	1	4	3	4	5	1	3	5	1	3	4	3	3	3	2	1	2	2	1	2	2	1	2	1	2
47	19	1	3	1	1	Chat / copilol	2	2	2	2	2	2	1	4	2	3	3	2	0	0	0	1	0	1	1	5	5	5	5	1	3	5	1	1	5	5	5	5	1	1	5	1	1	1	2	2	1	2	1
48	18	1	3	1	1	Chat / gemini	2	2	2	1	1	2	2		1	3	3	2	0	0	1	0	0	1	1	4	4	4	5	2	3	4	1	4	2	5	5	5	3	4	5	2	1	2	2	2	2	1	1
49	18	1	3	1	1	Chat GPT	1	2	2	2	1	2	2		1	1	2	4	0	1	1	0	0	1	1	4	3	4	4	3	4	5	1	5	5	2	5	4	3	4	3	3	2	1	2	1	2	2	2
50	18	2	3	1	1	Chat/ Gemini	1	1	2	1	1	2	2		1	1	3	2	1	1	1	0	0	1	1	5	5	5	5	3	5	5	2	5	2	5	5	5	5	1	1	4	2	2	1	2	2	1	2
51	19	1	3	1	1	Chat GPT	2	2	2	1	2	2	2		1	2	2	2	0	0	1	0	0	1	1	4	5	3	4	2	2	3	3	2	4	5	4	5	5	5	5	5	2	1	2	2	2	2	1
52	18	1	3	1	1	Chat GPT	1	2	2	2	2	2	2		2	1	2	2	0	1	1	0	0	1	1	3	2	4	4	2	2	2	1	3	5	2	4	3	4	2	1	4	2	2	1	1	2	1	1
53	19	2	3	1	1	Chat GPT	1	2	2	1	1	2	2		2	3	3	2	0	0	0	0	0	0	0	3	2	4	4	3	3	4	1	3	5	5	3	4	2	1	3	1	1	1	2	1	2	2	2
54	19	2	3	1	1	Chat GPT	1	1	1	1	1	2	2		1	2	2	2	0	0	0	0	0	0	0	3	3	2	4	3	4	4	1	2	5	3	3	4	3	2	3	2	2	2	1	2	1	2	2
55	18	2	3	1	1	Chat / Gemini	1	1	2	2	2	2	2		2	2	2	3	0	0	1	0	0	0	0	3	4	1	5	1	3	1	3	4	4	5	4	5	1	1	4	1	1	2	1	1	2	2	2
56	18	2	3	1	1	Chat gpt	1	1	2	2	1	2	1	3	1	3	3	2	0	1	0	0	0	1	0	3	3	3	3	2	2	2	3	2	4	5	5	5	3	5	5	3	2	2	2	1	2	2	2
57	18	1	3	1	1	Chat GPT	1	2	2	2	2	2	2		1	3	1	1	0	0	1	0	0	1	1	4	4	4	4	2	5	5	5	4	3	5	3	5	5	4	5	5	2	2	1	1	2	2	2
58	18	2	3	1	1	Chat gpt	1	2	2	2	1	2	2		1	1	3	2	1	1	0	0	0	1	1	5	5	5	3	2	3	4	1	2	4	3	4	5	5	1	2	1	2	2	2	1	2	1	2
59	18	2	3	1	1	Chat gpt	1	1	2	2	1	2	2		1	4	1	2	0	0	1	0	0	1	0	4	5	5	4	2	3	4	3	4	3	5	5	4	3	2	2	1	2	2	1	2	2	2	1
60	19	2	4	2	1	chat gpt	2	2	2	1	1	2	2		1	2	3	2	0	1	1	0	0	1	1	4	3	3	3	4	4	5	5	1	1	5	5	5	4	3	4	5	2	2	2	2	2	1	2
61	19	1	2	2	1	chat gpt	1	1	2	1	1	2	2		1	2	2	2	1	1	1	0	0	0	1	4	4	4	3	2	4	4	3	4	4	4	4	4	3	4	4	2	2	1	2	2	2	1	2
62	20	2	2	3	1	chat gpt, gimini	1	1	2	1	2	2	2		1	3	3	2	0	0	0	0	0	1	0	3	3	5	3	2	3	5	1	3	3	3	4	3	4	4	3	4	2	2	2	1	1	1	2
63	19	2	2	2	1	chat gpt, deep seek	1	1	2	2	1	2	2		2	2	2	2	0	0	1	0	0	1	1	4	3	4	4	3	3	3	4	4	4	5	5	3	2	2	1	4	1	2	2	2	1	2	2
64	20	1	2	3	1	chat gpt	1	2	1	2	2	2	2		2	2	2	2	0	0	0	0	0	1	1	5	3	3	5	2	3	3	4	4	4	5	5	5	4	4	4	5	1	1	2	2	1	2	2
65	20	2	2	3	1	chat gpt	2	2	2	2	1	2	1	3	1	3	3	1	0	1	1	1	0	1	1	4	4	5	5	1	3	3	2	2	3	4	4	3	3	2	1	4	2	2	2	2	2	1	2
66	20	2	2	3	1	chat gpt , gimini	1	1	2	1	1	2	2		2	2	2	2	0	0	1	1	0	1	1	4	4	4	5	2	3	3	4	2	5	3	4	3	4	4	4	4	1	2	2	2	2	1	2
67	20	1	2	3	1	chat gpt, deep seek	1	1	2	2	1	2	2		1	2	3	1	0	0	1	0	0	1	1	4	4	4	3	4	5	3	1	4	4	3	4	4	3	4	2	1	2	1	2	2	1	1	1
68	20	1	4	3	1	chat gpt	1	2	2	1	1	2	2		1	1	2	3	0	0	0	0	0	1	1	3	3	4	5	2	2	4	2	3	5	3	5	3	5	4	4	3	1	2	2	2	2	1	1
69	20	1	2	3	1	chat gpt	1	1	2	1	1	2	2		1	2	2	2	0	0	1	0	0	1	1	4	3	5	4	2	3	5	3	5	5	3	5	5	5	4	3	2	1	2	2	1	2	1	2
70	20	1	2	3	1	ChatGPT	1	1	1	1	1	2	2		2	2	2	2	0	0	0	0	1	1	1	5	5	5	5	1	4	4	2	2	5	3	4	4	4	3	2	3	1	1	1	1	1	1	1
71	22	2	2	5	1	ChatGPT	1	1	1	1	1	2	1	3	2	1	3	2	1	1	1	1	1	1	1	4	5	5	3	1	3	4	1	2	5	3	4	4	3	2	1	1	1	2	1	1	1	2	1
72	21	2	2	5	1	ChatGPT	1	1	1	1	1	2	1	2	2	4	1	1	0	1	1	0	0	1	1	2	2	4	4	3	4	3	3	4	3	3	3	2	2	4	5	5	1	1	2	2	2	2	2
73	19	1	3	3	1	ChatGPT	2	2	2	2	2	2	2	3	2	1	3	2	0	1	0	1	0	1	0	2	3	4	2	5	2	2	5	2	5	2	2	2	5	3	2	3	2	2	1	2	2	2	2
74	20	2	3	3	1	ChatGPT	2	2	2	2	1	2	1	1	1	1	1	1	0	0	0	0	0	0	0	2	3	4	5	2	2	5	2	5	2	2	5	2	2	4	1	1	1	2	2	2	2	2	2
75	22	1	4	4	1	ChatGPT	1	2	2	2	2	2	1	1	2	2	1	1	1	1	1	1	1	1	1	3	3	4	4	3	3	3	4	4	3	3	3	3	3	3	3	3	2	2	1	2	2	2	2
76	20	1	2	3	1	ChatGPT	1	1	1	1	2	2	1	1	2	2	1	1	1	1	1	1	0	0	1	4	2	3	3	3	2	2	4	4	5	3	4	2	4	4	2	3	2	2	2	1	2	2	2
77	23	1	2	6	1	ChatGPT	1	1	1	1	1	2	2		2	2	2	2	0	0	1	0	0	1	1	4	4	5	4	1	3	4	1	3	5	3	4	4	3	3	1	3	1	1	1	1	1	1	1
78	20	1	3	3	1	ChatGPT	2	2	1	2	2	2	2	2	2	1	1	1	0	1	1	1	0	0	1	4	2	4	4	2	3	4	3	5	3	2	3	3	2	2	3	3	2	2	1	1	2	2	2
79	18	2	2	1	1	ChatGPT	1	1	2	2	2	2	1	1	1	1	2	2	0	1	1	1	0	1	0	2	4	4	4	2	4	4	3	3	4	2	2	4	3	3	2	3	2	2	1	1	1	1	2
80	18	1	4	1	1	ChatGPT	1	1	1	1	1	2	1	2	2	2	3	2	0	0	1	1	0	1	1	5	4	5	4	1	3	4	1	2	5	3	4	4	3	3	1	3	1	1	1	1	1	1	2
81	22	1	4	4	1	ChatGPT	1	1	1	1	1	2	2		2	3	3	2	0	0	0	0	1	1	1	4	4	5	3	1	3	4	1	3	4	2	4	4	3	3	1	1	1	1	1	1	1	1	1
82	21	2	3	4	1	ChatGPT	1	1	1	1	2	2	2		1	4	3	1	0	0	0	0	0	0	1	4	4	4	3	3	4	4	3	3	4	4	5	5	5	3	4	4	1	1	1	2	1	1	1
83	21	1	4	4	1	chat gpt , Deepseek	1	2	2	1	2	2	2		2	1	2	2	0	0	1	0	0	0	0	4	3	4	5	2	3	5	3	2	5	3	4	5	5	2	3	3	2	2	2	2	2	1	2
84	21	2	2	4	1	ChatGPT	1	1	2	2	2	2	2		2	3	3	2	0	0	1	0	1	0	0	4	4	4	5	2	3	3	3	3	4	3	3	3	4	2	1	2	1	2	2	2	2	2	2
85	21	2	4	4	1	ChatGPT	1	1	2	2	1	2	1	3	1	2	3	3	1	1	1	1	0	0	1	4	4	5	5	4	4	5	4	4	4	5	4	3	2	1	2	4	2	2	2	2	2	1	1
86	20	1	3	3	1	ChatGPT	2	2	2	2	1	2	2		1	3	2	1	0	0	1	0	0	1	1	4	4	3	5	2	3	4	1	2	3	5	4	3	4	4	2	3	2	2	1	2	2	1	2
87	20	1	2	3	1	Open AI ,appell AI,gemeni	1	1	2	1	1	2	2		1	2	2	1	1	1	1	0	0	1	1	5	5	5	5	1	5	5	2	4	4	3	3	3	4	2	3	3	2	2	2	2	2	1	1
88	20	2	2	3	1	Chatgbt,deep seek	1	1	2	2	1	2	2		1	2	2	2	0	0	1	0	0	1	0	5	4	5	5	1	4	4	1	4	3	3	4	4	3	1	2	1	2	1	2	2	2	2	2
89	21	2	2	4	1	Ghatgbt,gemeni	1	1	2	2	2	2	2		2	2	2	2	0	0	1	0	0	1	1	5	5	5	5	2	4	4	3	2	4	3	3	3	2	3	2	2	1	2	1	2	2	2	1
90	19	2	2	2	1	chat gpt	1	2	2	2	2	2	1		1	1	3	1	0	0	1	0	0	0	0	5	3	4	5	3	4	4	3	3	4	3	3	4	4	2	2	2	1	2	2	2	2	2	2
91	21	1	3	4	1	Ghatgbt,Gemini	1	2	2	2	2	2	2		1	4	2	1	0	0	1	1	1	0	1	5	4	3	2	1	1	2	3	5	5	3	2	3	2	3	2	5	2	2	2	2	2	2	2
92	21	1	2	4	1	Chatgbt	1	2	2	2	2	2	2		1	2	2	2	0	0	0	0	0	0	0	4	4	4	4	2	3	4	3	3	3	5	5	5	5	3	4	5	2	2	1	2	2	2	2
93	21	1	4	4	1	chat gpt	1	2	2	2	1	2	2		1	1	2	3	0	0	1	0	1	1	1	3	4	4	3	3	3	4	2	3	4	4	4	3	5	2	3	4	2	1	2	2	2	1	2
94	21	1	2	4	1	Ghatgbt	1	1	1	1	1	2	2		2	3	2	2	0	0	0	0	0	0	0	4	4	4	3	3	4	4	2	2	3	4	4	4	4	3	3	3	1	1	1	2	1	1	1
95	19	2	2	2	1	chat gpt	1	1	1	1	1	2	2		2	1	2	2	0	1	1	0	0	0	0	5	5	5	5	3	4	5	3	3	3	3	3	3	3	2	2	2	1	2	1	2	1	2	2
96	20	1	4	3	1	chat gpt, gimini	1	2	2	2	1	2	2		1	2	2	2	1	1	1	0	0	0	1	4	4	4	4	3	3	4	2	3	5	4	4	4	4	3	3	2	2	2	2	1	1	2	1
97	21	2	4	4	1	chat gpt	1	2	2	2	1	2	2		2	1	2	2	0	0	0	0	0	1	0	4	3	4	4	3	3	4	2	3	5	4	5	4	4	4	2	3	1	2	2	2	2	2	2
98	21	1	2	3	1	chat gpt	1	1	2	2	1	2	2		2	3	2	2	0	0	0	0	0	0	0	4	4	4	5	2	4	4	1	2	5	3	4	4	5	3	4	4	2	1	1	2	2	1	1
99	18	1	2	1	1	ChatGPT	1	1	2	1	1	2	2		2	1	2	3	0	0	0	0	0	0	0	4	4	4	4	1	4	4	3	2	5	4	4	4	4	4	2	3	2	2	2	2	2	1	2
100	20	1	3	2	1	Gimini	1	2	2	1	2	2	2		1	2	2	2	1	0	1	0	0	1	1	5	4	5	3	1	3	4	1	1	4	4	4	2	3	1	1	3	1	2	1	1	2	2	2
101	20	2	3	2	1	ChatGPT	2	2	2	2	1	2	2		1	2	3	2	1	1	0	0	0	1	1	4	3	5	4	1	2	4	1	1	3	3	4	4	3	1	1	1	2	1	2	1	1	2	2
102	20	1	3	2	1	Chat GPT	1	2	2	1	1	2	1	3	1	3	1	2	1	1	1	1	0	1	1	5	5	5	4	1	3	5	1	3	4	2	4	4	4	2	1	4	2	2	2	2	2	1	1
103	20	1	3	2	1	Chat GPT	1	2	2	1	2	2	2		2	2	2	2	0	0	0	0	0	1	1	5	4	5	4	1	1	1	1	4	4	3	3	1	2	1	1	3	1	2	2	2	1	2	1
104	19	1	3	2	1	Chat GPT	1	2	2	2	1	2	1	2	1	2	3	2	1	1	1	1	0	0	1	4	4	5	3	1	2	3	1	1	4	4	3	3	3	4	3	1	1	1	1	2	2	2	2
105	19	1	3	2	1	Gimini/ chat	2	2	2	1	1	2	2		1	2	2	2	1	0	1	0	0	0	1	4	4	3	3	1	2	3	1	1	4	3	4	3	3	4	1	3	2	2	2	1	1	2	2
106	19	1	3	2	1	Gimini	2	2	2	2	2	2	1	3	1	2	3	2	1	1	1	1	0	1	1	5	4	4	4	1	3	4	1	4	4	4	4	4	4	3	1	4	2	2	2	1	2	2	2
107	19	2	3	2	1	Chat GPT	1	2	2	2	2	2	2		1	3	2	3	1	0	0	0	0	1	1	4	3	4	3	1	2	2	1	1	5	3	3	2	2	1	1	2	1	1	1	2	2	2	2
108	19	1	3	2	1	Gimini	1	2	2	2	2	2	1	3	1	2	3	3	1	1	1	1	0	1	1	4	3	3	4	1	1	1	1	2	5	3	4	3	4	2	3	3	2	2	2	2	2	2	1
109	19	1	3	2	1	Chat GPT	2	2	2	1	2	2	2		1	2	2	3	0	0	0	0	0	1	1	4	3	3	4	1	2	2	1	5	5	2	2	2	5	5	1	5	2	2	2	1	2	1	1
110	19	1	3	2	1	Gimini	2	2	2	2	1	2	1	1	1	4	3	2	1	1	1	1	1	0	1	5	4	5	4	3	4	4	1	4	5	4	3	4	3	5	1	5	2	1	2	1	2	1	2
111	19	2	3	2	1	Chat GPT	2	2	1	2	1	2	2	2	1	3	3	3	1	0	1	1	1	0	1	4	4	5	5	1	3	5	1	3	5	4	4	4	3	1	1	1	2	2	1	1	1	2	2
112	19	1	3	2	1	Chat GPT	1	2	2	2	2	2	2		1	4	1	3	1	1	1	0	0	0	1	4	4	4	1	1	1	3	1	4	5	4	3	3	5	5	5	5	2	2	2	1	2	1	2
113	19	2	3	2	1	Chat GPT	1	1	2	1	2	2	1	1	1	2	2	3	1	0	0	0	1	1	1	4	3	4	4	4	4	4	3	4	3	3	4	3	4	1	1	1	1	2	1	1	2	2	2
114	19	2	3	2	1	Gimini, chat gpt	1	2	2	1	2	2	2		1	3	2	3	1	0	1	0	0	1	1	4	3	4	4	3	4	4	3	5	3	4	5	5	3	1	1	1	2	2	2	1	2	1	2
115	19	2	3	2	1	Gimini, chat	1	2	2	2	2	2	2		1	3	2	3	1	0	1	0	0	1	1	4	4	4	3	1	1	2	1	4	5	4	4	4	3	1	1	5	2	2	1	1	2	1	2
116	22	2	2	5	1	ChatGPT, Gemini	1	1	1	1	1	2	2		2	1	2	2	0	0	1	0	0	1	1	4	3	5	3	1	3	4	1	2	5	3	4	4	3	3	1	2	1	1	1	1	1	1	1
117	18	1	2	1	1	Gemini and ChatGPT	1	1	2	2	1	2	1	2	2	2	3	3	1	1	1	1	0	1	1	4	4	5	3	1	3	4	1	2	5	2	3	4	3	2	1	2	1	1	1	1	1	1	1
118	19	2	2	2	1	ChatGPT	1	2	2	1	1	2	2		1	3	2	3	0	0	0	0	1	1	1	4	4	5	4	2	3	4	1	2	5	3	4	4	3	2	2	3	1	1	1	1	1	1	1
119	20	2	2	3	1	Gemini	1	1	1	1	1	2	1	2	2	2	3	2	1	1	1	0	0	1	1	5	5	5	3	1	3	4	1	2	5	3	4	4	3	3	2	2	1	1	1	1	1	1	1
120	21	1	2	4	1	ChatGPT	1	1	2	2	1	2	1	2	2	2	3	2	1	1	1	1	0	1	1	4	4	5	3	1	3	4	2	3	5	4	4	4	3	2	3	2	1	1	1	1	1	1	1
121	18	1	2	1	1	ChatGPT	1	2	2	2	1	2	2		3	1	2	3	0	0	0	0	0	1	1	4	4	5	3	2	3	4	2	3	4	2	3	3	2	2	1	1	1	1	1	1	1	1	1
122	18	1	2	1	1	ChatGPT and Gemini	1	2	2	2	1	2	1	3	2	2	3	2	1	1	0	1	0	1	1	4	4	5	4	2	3	4	1	3	5	3	4	4	4	4	2	3	1	1	1	1	1	1	1
123	19	1	2	2	1	ChatGPT	1	1	2	1	1	2	2		2	2	2	3	0	0	1	0	0	1	1	5	4	5	3	1	3	4	1	2	4	3	4	4	4	4	3	4	1	1	1	1	1	1	1
124	20	1	2	3	1	Gemini ChatGPT	1	1	2	2	1	2	1	3	2	2	3	2	1	1	1	1	0	1	1	5	4	5	3	1	3	4	1	3	5	2	4	3	3	3	2	3	1	1	1	1	1	1	1
125	18	1	2	1	1	ChatGPT	2	2	2	2	1	2	2		3	1	2	3	0	0	0	0	0	1	1	4	4	5	4	2	3	4	1	3	5	2	3	4	2	2	1	2	1	1	1	1	1	1	1
126	20	1	2	3	1	ChatGPT	1	2	2	1	1	2	2		2	2	2	3	0	0	1	0	0	1	1	4	4	4	4	1	3	4	1	2	5	3	4	4	3	3	2	3	1	1	1	1	1	1	1
127	21	2	3	3	1	Chat GPT	1	1	2	1	1	2	2		1	2	3	2	1	1	0	1	0	0	0	4	3	5	4	4	3	3	4	3	4	5	4	3	3	3	3	3	2	2	1	2	1	1	2
128	20	1	3	2	1	Gemini	2	2	1	1	2	2	2		1	3	1	2	1	1	0	0	1	0	1	4	5	4	3	3	5	4	3	3	4	5	4	3	2	5	4	3	2	1	2	2	1	2	1
129	18	1	3	1	1	Chat GPT	1	1	2	1	1	2	2		1	2	3	1	1	0	1	1	0	0	1	5	3	3	5	5	2	1	1	2	4	5	4	4	4	3	2	2	2	1	2	2	1	2	2
130	20	2	3	3	1	Gimini	1	1	2	1	1	2			1	4	3	2	1	1	1	1	0	0	0	5	4	4	3	3	4	4	3	4	4	4	3	5	4	4	5	4	2	2	1	2	1	1	2
131	22	2	3	3	1	Chat GPT	2	2	2	1	1	2	2		1	2	2	2	1	1	0	1	0	1	0	5	4	4	3	4	3	4	3	3	3	5	4	4	3	3	4	3	2	1	2	2	1	2	2
132	20	2	3	2	1	Gimini	2	2	2	1	1	2	2		1	4	3	2	1	1	0	1	0	1	0	5	4	3	3	4	3	4	4	3	4	5	4	3	3	4	4	3	2	2	1	2	1	2	2
133	19	1	2	2	1	ChatGPT	1	2	2	1	1	2	2		2	2	2	3	0	0	1	0	0	1	1	4	5	5	4	1	3	4	1	3	5	2	4	3	2	3	1	2	1	1	1	1	1	1	1
134	18	1	2	1	1	ChatGPT, Gemini	1	2	2	2	1	2	2		2	1	2	2	0	0	1	0	0	1	1	5	4	5	4	2	4	4	2	3	5	2	4	4	3	2	1	3	1	1	1	1	1	1	1
135	19	2	2	2	1	Gemini	1	1	2	1	1	2	2		2	2	2	2	0	0	0	0	0	1	1	4	4	5	4	2	4	4	1	2	5	1	4	4	3	2	2	2	1	1	1	1	1	1	1
136	19	1	2	2	1	ChatGPT and Gemini	1	1	2	2	1	2	1	3	2	2	3	2	1	1	1	1	0	1	1	5	4	5	4	1	4	4	1	2	5	2	4	4	3	4	1	3	1	1	1	1	1	1	1
137	20	1	2	3	1	ChatGPT	1	1	2	1	1	2	2		2	1	2	3	0	0	1	0	0	1	1	4	4	5	4	2	3	4	2	2	5	4	5	4	3	3	3	3	1	1	1	1	1	1	1
138	19	1	2	2	1	ChatGPT	2	2	1	1	1	2	2		2	1	2	3	0	0	1	0	0	1	1	4	4	5	4	2	3	4	1	3	5	2	3	3	3	2	1	2	1	1	1	1	1	1	1
139	18	1	2	1	1	ChatGPT	1	2	2	1	2	2	2		1	1	2	3	0	0	1	0	0	1	0	4	4	5	4	2	3	4	1	2	4	3	4	3	5	2	3	4	2	2	2	2	2	1	2
140	20	1	2	3	1	ChatGPT , deepseek	1	1	2	1	1	2	2		2	2	2	2	0	0	0	0	0	1	1	4	4	4	3	3	4	5	2	2	3	3	3	3	4	3	4	5	2	2	1	1	1	2	2
141	19	1	2	2	1	ChatGPT	1	1	2	2	1	2	2		1	3	3	1	1	0	1	0	0	1	1	5	5	5	4	3	4	5	3	1	4	3	4	2	4	2	3	4	2	2	2	2	2	1	1
142	20	1	2	3	1	ChatGPT	1	2	2	1	2	2	2		2	1	2	1	0	0	0	0	0	0	0	4	4	4	5	3	3	4	4	3	3	4	4	3	5	4	2	3	1	2	1	1	2	2	2
143	18	1	2	1	1	ChatGPT	1	2	2	1	1	2	2		3	1	2	3	0	0	1	0	0	0	1	4	5	5	4	2	4	4	2	2	4	3	3	3	4	5	3	4	2	2	2	2	2	1	2
144	19	1	2	2	1	ChatGPT	1	2	2	2	1	2	2		1	2	2	2	1	0	1	0	0	0	1	4	4	5	4	2	3	4	2	2	4	3	4	4	3	4	2	3	1	1	1	1	1	1	1
145	20	1	2	3	1	ChatGPT	1	1	2	1	1	2	1	3	1	2	3	2	1	1	1	1	0	1	1	5	5	5	4	1	4	4	1	2	5	3	4	5	3	5	1	5	1	1	1	1	1	1	1
146	18	2	2	1	1	ChatGPT	2	2	2	2	1	2	2		2	1	2	3	0	0	0	0	0	0	1	4	4	5	4	2	3	4	2	2	5	2	3	4	3	4	2	4	1	1	1	1	1	1	1
147	18	1	2	1	1	ChatGPT and Gemini	1	1	2	1	1	2	1	3	1	2	3	1	1	1	1	1	0	1	1	4	5	5	4	2	4	4	2	2	5	3	4	4	5	5	1	4	1	1	1	1	1	1	1
148	20	1	2	3	1	ChatGPT	1	1	2	1	1	2	1	2	1	1	3	1	1	1	1	1	0	0	1	4	4	5	4	2	4	4	1	2	5	2	4	5	5	4	1	5	1	1	1	1	1	1	1
149	20	2	2	3	1	ChatGPT	1	2	2	2	1	2	2		1	3	2	3	0	0	1	0	0	0	1	4	4	4	4	2	3	4	2	2	4	4	4	4	3	3	4	4	1	1	1	1	1	1	1
150	19	1	2	2	1	ChatGPT and Gemini	1	1	2	1	1	2	1	3	1	2	3	1	1	1	1	1	0	1	1	5	5	5	4	2	4	4	2	2	4	3	5	4	4	4	3	5	1	1	1	1	1	1	1
151	18	2	2	1	1	ChatGPT	1	2	2	2	1	2	2		3	1	2	3	0	0	0	0	0	1	1	4	4	4	4	3	3	4	3	3	5	2	3	3	2	2	4	3	1	1	1	1	1	1	1
152	19	1	3	2	1	ChatGPT QuillBot	1	2	2	2	1	2	2		1	1	3	2	0	1	1	0	1	0	1	4	5	4	4	3	5	5	3	4	3	4	4	5	4	3	2	3	2	2	2	2	2	1	2
153	19	2	3	2	1	Chat GPT	2	2	2	2	1	2	2	1	1	1	2	2	1	1	1	0	1	0	1	4	3	4	3	4	3	4	3	4	3	4	3	4	3	4	3	4	2	2	1	2	2	2	2
154	19	1	3	2	1	Chat gbt	1	2	2	2	2	2	2		2	2	2	1	0	1	1	0	1	0	1	4	4	3	3	5	4	4	3	2	2	5	4	5	4	4	4	3	2	2	1	1	2	2	2
155	19	1	2	2	1	chatGPT	1	1	2	2	1	2	2		2	1	3	2	0	0	1	0	0	0	1	5	5	5	4	2	4	5	2	1	4	4	4	3	5	3	4	3	1	2	1	2	2	2	1
156	20	1	2	3	1	ChatGPT, Gimini	1	1	2	1	1	2	1	3	2	1	2	2	1	0	1	1	0	0	1	4	4	5	4	3	4	4	2	2	4	3	3	3	4	3	4	4	2	2	2	2	2	1	1
157	20	1	2	3	1	ChatGPT	1	2	2	2	1	2	2		2	1	2	3	0	0	0	0	0	1	1	5	4	5	4	2	3	4	3	2	5	3	3	3	4	4	3	4	2	1	2	2	2	2	2
158	19	2	2	2	1	ChatGPT, perplexity	1	1	2	2	2	2	2		1	1	2	2	0	0	1	0	0	1	0	5	5	5	4	3	4	4	2	2	3	4	4	3	4	3	2	3	2	2	2	2	2	2	2
159	19	1	2	2	1	ChatGPT	1	1	2	1	2	2	2		2	2	2	2	0	0	1	0	0	1	0	4	3	5	4	1	3	4	1	1	4	3	3	4	4	3	2	4	2	1	2	2	2	2	1
160	18	2	2	1	1	ChatGPT	1	1	2	1	1	2	2		1	2	2	2	1	0	1	0	0	1	1	5	4	4	4	3	3	4	2	3	4	5	4	3	3	4	4	4	2	2	2	2	2	1	2
161	20	1	2	2	1	ChatGPT, gimini	2	2	2	2	1	2	2		2	2	2	2	1	0	1	0	1	1	0	4	4	4	3	1	4	4	1	1	3	4	4	5	5	2	4	4	2	2	1	1	2	1	2
162	19	1	2	2	1	ChatGPT	2	2	2	1	2	2	2		1	3	2	1	0	1	0	0	1	1	1	4	3	4	3	2	3	3	3	1	3	3	3	4	4	2	4	4	1	2	2	2	2	1	2
163	18	1	2	1	1	ChatGPT	1	2	2	2	2	2	2		1	1	2	2	0	1	1	0	0	0	1	5	4	5	4	3	5	5	5	5	4	5	4	5	5	2	3	2	2	2	2	2	2	1	2
164	18	1	2	1	1	ChatGPT	1	2	2	1	1	2	2		2	2	2	1	1	1	1	0	0	0	1	5	4	4	2	3	3	5	4	5	5	4	4	4	4	3	3	2	2	2	2	2	2	1	1
165	18	1	2	1	1	ChatGPT	1	1	2	1	2	2	2		1	2	2	1	0	0	1	0	1	1	0	5	5	4	4	4	5	3	5	5	2	5	3	3	4	2	1	2	2	2	2	2	2	1	1
166	18	2	2	1	1	ChatGPT	1	1	2	2	2	2	2		2	3	2	2	0	1	1	0	0	1	0	5	4	4	3	3	4	2	3	2	2	3	4	4	5	4	3	2	2	1	2	2	2	1	2
167	20	1	2	3	1	ChatGPT,Deepseek	1	2	2	2	2	2	2		2	2	3	1	0	0	0	0	1	1	0	4	4	5	4	2	4	3	3	4	4	4	5	4	4	4	3	2	2	1	2	2	1	2	2
168	18	1	2	1	1	ChatGPT	1	1	2	2	2	2	2		1	1	2	3	0	0	1	0	0	0	0	3	3	5	5	4	5	3	1	3	4	5	5	5	5	2	2	2	2	2	1	2	2	2	1
169	20	1	2	3	1	ChatGPT	1	2	2	1	2	2	2		1	2	2	2	0	0	1	0	1	0	1	4	4	5	5	4	4	4	2	3	4	4	4	3	4	1	2	2	2	2	2	2	2	1	2
170	19	1	2	2	1	ChatGPT,gimini	1	1	2	2	2	2	2		2	1	2	1	0	0	1	0	0	1	0	5	5	4	4	2	3	4	2	1	4	4	5	5	3	4	2	2	1	2	2	1	1	1	1
171	19	2	2	2	1	gimini,chatGPT	1	1	2	1	2	2	2		1	1	2	2	0	0	1	0	1	0	1	4	3	2	5	2	4	5	2	5	3	4	4	4	3	4	2	4	1	2	2	2	2	1	2
172	19	2	3	2	1	Chat GPT	1	2	2	2	2	2	1	1	1	1	2	1	1	1	1	1	1	1	1	4	4	3	4	4	4	3	3	3	4	4	4	4	3	4	3	3	2	2	1	2	2	2	2
173	18	2	3	1	1	ChatGPT	1	1	2	1	1	2	2		1	3	2	2	0	0	1	0	0	1	0	4	4	4	3	3	3	4	3	3	3	4	4	4	3	3	3	3	1	1	1	2	1	1	2
174	18	2	3	1	1	Chat GPT	1	1	2	1	1	1	2		1	4	3	1	0	0	1	0	0	1	1	4	4	4	4	3	4	4	3	3	3	4	5	5	3	3	3	3	2	2	1	2	1	2	1
175	19	1	3	2	1	Chatgpt & Gemini	1	2	2	1	2	2	2		1	3	2	2	1	0	1	0	1	0	0	5	4	5	4	3	4	3	3	3	3	5	5	5	4	4	4	4	1	1	1	1	1	1	1
176	19	1	3	2	1	Chat GPT	1	1	2	1	1	2	1	1	1	2	3	1	1	1	1	1	1	0	0	5	5	5	4	3	3	4	3	4	4	5	5	5	4	4	4	4	2	2	1	2	1	2	1
177	20	1	3	2	1	ChatGPT	1	2	2	1	1	2	2		1	2	2	2	1	0	1	0	0	0	1	5	5	4	4	3	3	3	4	4	3	5	5	4	4	3	3	4	1	2	1	2	1	2	2
178	21	1	2	4	1	Chat GPT	1	2	2	1	2	2	2		2	1	2	2	1	1	1	0	0	0	0	5	5	4	4	3	4	4	3	3	4	4	4	4	5	3	4	4	2	2	2	2	2	1	1
179	22	1	2	5	1	Chat GPT	1	1	1	1	1	2	2		1	2	2	2	0	0	1	1	1	1	0	4	4	5	5	2	5	5	4	5	5	5	5	4	4	4	3	5	2	1	1	2	2	2	2
180	22	1	2	5	1	Chat GPT	1	2	2	1	1	2	2		1	1	2	2	1	0	1	1	1	1	0	4	4	4	5	2	5	5	4	5	5	5	5	4	4	4	3	3	2	1	2	2	1	2	2
181	22	1	2	5	1	Chat GPT	1	2	2	2	1	2	2		1	1	2	3	0	0	1	0	0	0	1	4	4	5	3	2	3	4	1	3	4	3	4	5	4	4	5	2	2	2	2	2	2	1	1
182	21	1	2	4	1	Chat GPT	1	1	1	1	1	2	1	1	2	3	2	2	1	0	1	1	1	0	1	4	4	4	3	2	4	4	2	1	5	3	4	5	4	4	4	4	2	2	1	2	1	1	1
183	22	1	2	4	1	Chat GPT	1	2	2	2	2	2	2		1	1	2	2	1	1	1	0	1	0	1	4	4	4	4	3	3	5	2	3	4	5	5	5	5	2	2	2	2	2	2	1	2	2	1
184	22	2	2	5	1	Chat GPT	1	1	2	2	2	2	2		2	1	2	2	0	1	1	0	0	0	1	5	5	5	4	3	3	5	2	3	3	4	5	4	5	3	3	2	1	2	2	1	1	1	1
185	22	1	2	5	1	Chat GPT	1	2	2	2	2	2	2		2	1	2	3	0	0	1	0	0	1	1	4	4	3	4	3	4	3	2	4	4	3	4	3	2	2	3	3	1	2	1	2	2	2	2
186	21	1	2	4	1	Chat GPT	1	1	2	1	1	2	2		2	1	2	2	0	1	1	0	0	1	1	5	5	4	4	2	3	4	3	3	4	4	5	3	2	3	3	3	2	2	2	2	2	1	2
187	22	1	2	4	1	Chat GPT, manus	1	2	2	2	2	2	2		2	1	2	2	0	0	1	0	0	1	1	5	5	5	5	2	5	5	2	3	4	3	4	4	5	2	4	2	2	2	2	2	2	1	2
188	22	1	2	4	1	Chat GPT, manus, deepseek, gimini	1	2	2	1	2	2	2		1	1	2	2	1	1	1	0	1	1	1	4	4	4	4	3	3	5	2	3	5	5	5	5	5	2	2	2	2	2	2	1	2	2	1
189	21	2	2	4	1	Chat GPT	1	2	1	2	2	2	2		2	2	2	1	0	0	1	0	0	0	1	5	4	4	3	2	3	4	2	4	3	4	4	4	4	3	4	4	2	1	2	2	2	2	2
190	22	2	2	4	1	Chat GPT	1	2	2	2	2	2	2		1	2	2	2	0	0	1	0	0	1	1	4	4	4	4	4	4	4	2	4	3	3	5	5	4	2	3	3	1	2	2	2	1	1	2
191	18	1	3	1	1	Chat GPT	1	2	2	1	1	2	2		1	1	2	2	0	0	1	0	0	1	0	4	4	3	3	3	4	4	3	3	2	4	5	5	3	3	3	3	2	2	1	2	2	1	2
192	18	1	3	1	1	chatgpt	1	2	2	2	1	2	2		2	1	2	3	0	0	1	0	0	1	0	4	4	4	3	3	4	4	4	4	2	5	5	5	4	4	4	4	2	2	2	1	2	2	1
193	19	2	3	1	1	gemini	1	2	2	2	2	2	1	3	1	4	3	2	1	1	1	1	0	1	1	5	5	5	4	4	4	4	3	4	3	3	4	4	3	3	3	3	2	2	1	2	2	1	1
194	18	2	3	1	1	Chat GPT	2	2	2	1	1	2	2		2	1	2	2	0	0	1	0	1	1	0	5	4	4	3	4	3	4	4	4	2	3	4	4	3	3	3	3	1	2	2	2	2	2	2
195	20	2	3	1	1	chatgpt & gemmini	1	1	1	2	1	1	1	3	1	4	3	1	1	1	1	1	0	1	0	5	5	5	4	4	4	4	3	4	3	3	5	5	4	4	3	3	2	2	1	2	2	2	2
196	19	1	3	2	1	chatgpt	1	2	2	2	1	2	2		2	2	2	2	0	0	1	0	1	1	0	4	3	3	3	3	3	4	4	4	2	2	3	3	3	3	3	3	2	2	1	2	2	2	2
197	19	1	3	2	1	chatgpt, canva, google bard	1	2	2	1	1	2	2		1	2	3	2	0	0	1	0	1	1	1	5	4	4	4	3	3	4	3	4	3	4	5	5	4	4	3	3	2	2	1	2	2	1	1
198	18	1	3	2	1	google bard & chatgpt	1	2	2	1	2	2	2		2	2	2	2	0	0	1	0	0	1	0	5	5	5	4	4	4	4	3	4	2	3	5	4	3	4	2	2	1	1	1	2	1	1	1
199	17	1	3	1	1	geminin & chatgpt	1	2	2	2	1	2	2		2	2	2	3	0	0	1	0	0	0	0	4	4	4	4	4	3	3	2	3	2	2	4	3	3	3	2	2	2	2	2	2	2	2	2
200	18	1	3	1	1	Chat GPT	1	2	2	1	1	2	2		2	1	2	3	0	0	1	0	1	0	0	4	4	4	4	4	3	3	2	3	1	2	4	3	4	4	3	2	2	2	2	2	2	2	2
201	19	2	3	1	1	chatgpt	1	2	2	2	2	2	2		1	2	3	2	1	0	1	0	1	1	0	4	4	4	4	4	3	3	2	3	2	4	5	5	4	4	3	3	2	2	1	2	2	1	1
202	19	1	3	2	1	chat gpt	1	1	2	1	1	2	1	1	2	3	2	2	1	1	1	1	1	1	1	5	4	4	4	3	4	3	3	4	2	3	4	3	3	5	3	2	2	2	1	2	2	1	1
203	19	1	3	2	1	gemmini (google bard)	1	1	2	2	1	2	2		1	1	2	2	1	0	1	0	1	1	0	4	5	4	3	3	3	4	4	4	2	2	4	3	5	5	3	3	2	2	1	2	2	1	1
204	18	1	3	1	1	Chat GPT	2	2	2	2	1	2	2		2	1	2	2	0	0	1	0	1	0	0	4	3	3	3	3	3	3	4	4	3	4	5	4	5	5	4	3	2	2	2	2	2	1	1
205	18	1	3	1	1	Chat GPT	1	2	2	1	1	2	2		2	1	2	3	0	0	1	0	0	1	0	4	4	4	3	3	3	4	3	3	2	2	4	3	5	5	3	3	2	2	2	2	2	1	1
206	18	1	3	1	1	Chat gpt	1	2	2	2	2	2	2		1	2	2	2	1	0	1	0	0	1	0	4	4	4	4	3	3	4	2	4	2	3	5	4	5	5	2	3	2	2	1	2	2	1	1
207	20	2	3	1	1	ChatGPT	2	2	2	1	1	2	2		1	1	3	2	1	0	0	0	0	1	0	5	5	5	4	4	4	4	3	4	2	2	5	3	5	5	3	4	2	2	2	2	2	1	2
208	18	2	3	1	1	ChatGPT + humanize AI	1	1	2	1	1	2	2		1	1	2	2	0	0	0	0	0	1	0	5	5	5	4	4	4	4	4	3	1	4	5	4	5	5	2	2	1	1	1	1	1	1	1
209	19	2	3	1	1	Google & chatgpt	1	1	2	1	1	2	1	2	2	2	3	2	1	0	1	1	0	1	0	5	5	4	4	4	3	3	3	3	2	3	5	4	5	3	2	2	2	2	2	2	2	1	1
210	20	1	3	2	1	ChatGPT	1	2	2	1	1	2	2		1	1	2	2	0	0	1	0	1	0	0	4	4	3	3	3	3	3	4	3	1	4	5	4	4	5	3	3	1	2	2	1	2	2	1
211	19	1	3	2	1	Gemini	1	2	2	2	1	2	2		2	1	2	3	0	0	1	0	1	0	0	4	4	4	4	3	3	3	3	2	1	3	5	3	4	5	3	2	2	2	2	2	2	2	2
212	17	1	3	1	1	Chat GPT	1	2	2	2	1	2	2		2	1	2	2	0	0	1	0	1	1	0	5	5	4	4	4	4	4	3	3	2	3	5	4	4	5	3	2	2	1	1	2	1	1	1
213	17	2	3	1	1	Gemini + chatgpt	1	2	2	1	1	2	2		2	2	2	2	1	0	1	0	0	1	0	4	4	4	3	3	3	2	2	3	2	2	5	4	3	5	3	2	1	2	2	2	2	2	1
214	18	1	3	1	1	Chat GPT	1	2	2	2	1	2	2		2	1	2	2	0	0	1	0	1	1	0	5	5	5	4	4	4	3	3	3	2	2	4	3	4	4	3	2	2	2	2	2	2	1	1
215	18	1	3	1	1	Chat GPT	1	1	2	1	1	2	2		1	2	2	2	1	0	1	0	0	0	0	5	4	4	5	3	3	4	4	3	2	3	5	4	4	5	2	2	1	1	1	2	1	1	1
216	19	1	3	1	1	Chatgpt	1	2	2	2	2	2	2		2	1	2	1	1	0	1	0	0	0	0	5	4	4	5	5	4	3	3	4	1	4	5	4	4	5	3	3	2	2	2	2	2	1	1
217	17	2	3	1	1	Chat GPT	1	2	2	2	2	2	2		1	2	2	1	1	0	1	0	0	0	0	2	3	3	4	4	3	3	4	4	2	5	5	5	4	5	3	4	2	2	1	2	1	1	1
218	20	1	3	2	1	Chatgpt	1	1	1	1	2	2	2		1	1	2	3	0	0	1	0	0	0	0	3	4	4	3	3	4	4	3	3	2	3	5	4	5	5	3	2	2	2	1	1	1	1	1
219	19	2	3	1	1	Chat GPT	1	1	1	1	1	1	2		1	2	2	2	1	0	1	0	0	0	0	5	4	4	4	3	3	3	3	4	2	3	5	3	3	5	4	2	1	2	2	2	2	1	1
220	21	1	2	3	1	Chatgbt	1	1	2	2	2	2	2		3	3	2	2	0	0	0	0	0	0	1	4	3	4	3	3	4	4	2	2	3	4	4	4	2	2	3	2	1	2	1	1	2	2	2
221	21	1	2	3	1	Chatgbt	2	2	2	1	2	2	2		3	1	3	2	1	0	0	0	0	0	1	4	4	4	4	2	3	3	3	4	4	3	3	5	2	5	3	5	2	2	1	2	1	2	2
222	19	2	3	2	1	Chat GPT	1	2	2	1	1	2	1	3	2	1	2	2	1	0	1	1	0	0	0	5	4	4	4	3	3	4	2	2	1	4	5	4	4	5	3	3	2	2	2	2	2	1	1
223	20	2	3	2	1	Chat GPT	1	1	1	1	1	1	2		1	2	2	2	1	0	1	0	0	0	0	4	5	4	4	4	4	3	3	3	2	3	5	5	5	5	5	2	1	1	2	2	1	1	1
224	18	1	3	2	1	Chat GPT	1	2	2	2	2	2	2		2	1	2	3	0	0	1	0	0	0	0	3	4	4	3	3	3	3	3	3	2	4	5	5	4	4	3	2	1	2	1	1	2	1	2
225	23	2	3	2	1	AI Google (chatgpt)	1	1	2	1	1	2	2		2	3	2	2	0	0	1	0	1	1	0	3	4	4	4	3	4	3	3	3	1	3	5	5	5	5	3	3	1	2	1	2	1	2	1
226	21	2	3	2	1	ChatGPT	1	2	2	2	1	2	2		1	3	2	1	0	0	1	0	0	1	0	4	4	4	3	3	3	4	4	3	2	4	5	5	4	4	4	2	1	2	2	2	1	2	1
227	19	1	3	2	1	Google	1	1	2	2	1	2	2		2	1	2	2	1	0	1	0	0	0	0	4	4	4	3	4	4	4	3	3	2	3	4	5	5	5	3	2	1	2	2	1	2	1	1
228	18	1	3	1	1	Chatgpt	1	1	2	1	1	2	2		1	1	2	1	1	0	1	0	0	1	0	4	5	4	4	4	3	3	3	4	2	5	5	5	5	5	3	3	2	1	2	1	2	1	1
229	18	1	3	1	1	Chat GPT	1	2	2	2	1	2	2		2	3	2	1	0	0	1	0	0	1	0	4	4	3	3	3	4	3	4	3	2	5	5	5	4	3	4	3	2	2	1	2	2	2	1
230	19	1	3	2	1	Chat GPT	1	1	2	1	1	1	2		1	3	2	1	1	0	1	1	0	1	0	3	4	4	4	3	3	3	4	3	2	5	5	5	4	4	3	2	2	2	2	2	2	1	2
231	18	1	3	1	1	Chatgpt	1	2	2	1	1	2	2		1	1	2	1	0	0	1	0	0	0	0	3	4	4	4	3	4	4	3	2	2	4	5	5	4	5	3	3	1	2	1	2	2	1	1
232	17	1	3	1	1	Chatgpt / Gemini	1	1	2	1	1	2	1	1	1	1	2	2	1	0	1	0	0	0	1	3	4	4	4	4	3	3	4	3	1	4	5	5	4	5	3	2	1	1	2	1	2	1	1
233	21	1	2	3	1	Chatgbt,Gemini	1	1	2	2	1	2	2		2	2	2	2	1	1	1	0	0	1	1	1	1	2	2	4	2	1	3	2	3	2	1	2	3	4	1	3	2	2	2	1	2	1	1
234	21	1	2	3	1	Chatgbt	1	1	2	2	2	2	2		1	4	3	1	1	1	1	1	1	1	1	5	5	5	5	2	5	5	4	4	2	5	5	5	4	3	5	4	1	2	1	2	1	2	2
235	21	1	2	3	1	Chatgbt	1	1	1	2	2	2	2		1	3	3	1	1	0	1	0	0	1	1	5	5	5	4	1	5	5	3	5	2	5	5	4	4	3	5	4	1	2	1	1	2	2	2
236	21	2	2	3	1	Chatgbt	2	2	2	1	1	2	2		2	1	2	2	1	1	0	0	0	1	1	4	4	4	3	2	3	4	2	4	3	3	3	2	3	2	4	3	2	2	2	1	1	1	1
237	21	2	2	3	1	Chatgbt	1	2	2	2	1	2	2		2	2	2	2	1	1	1	0	0	1	1	5	4	4	4	2	4	5	3	4	3	3	4	3	3	2	4	3	2	2	2	1	2	1	2
238	21	2	2	3	1	Chatgbt	2	2	2	2	2	1	1	2	1	4	3	1	1	1	1	1	0	1	1	5	5	5	4	1	5	5	4	5	2	5	5	5	4	3	5	4	2	2	1	1	2	2	2
239	21	2	2	3	1	Chatgbt ،Gemini	1	1	2	2	1	2	2		2	3	3	2	0	0	1	0	0	1	1	4	4	4	4	3	4	4	3	3	4	4	4	4	4	3	3	3	2	2	1	2	2	2	2
240	21	2	2	3	1	Chatgbt ,copilot	1	2	1	2	2	2	2		1	3	2	1	1	1	1	1	0	1	1	5	5	5	4	2	4	5	3	5	2	5	5	4	4	3	5	4	2	1	2	1	2	2	2
241	21	2	2	3	1	Chatgbt,Grammarly	2	2	2	2	1	2	2		3	1	2	3	1	0	0	0	0	1	0	3	3	4	3	2	3	3	2	3	3	2	2	2	3	1	3	2	2	2	2	1	1	2	1
242	21	2	2	3	1	Chatgbt	1	2	2	2	1	2	2		2	2	2	2	1	1	1	0	0	1	1	5	4	4	4	2	4	5	3	4	3	3	4	3	3	2	4	3	2	2	2	1	2	2	1
243	21	1	2	3	1	Chatgbt	1	1	2	2	2	2	2		1	4	3	1	1	1	1	1	0	1	1	5	5	5	5	1	5	5	4	5	2	5	5	5	5	4	5	4	2	2	2	1	1	2	2
244	21	1	2	3	1	Chatgbt	1	1	2	2	2	2	2		2	2	2	2	1	0	1	0	0	1	1	4	4	4	4	3	4	3	3	3	4	4	4	4	4	3	3	3	1	2	1	1	2	2	2
245	21	1	2	3	1	Chatgbt	2	2	2	2	1	2	2		2	3	2	2	1	1	1	0	0	1	1	4	4	4	4	2	4	4	3	4	3	4	4	3	3	2	4	3	2	2	2	1	2	2	1
246	21	2	2	3	1	Chatgbt,Gemini	2	2	2	2	2	1	2		3	1	2	3	1	0	0	0	0	1	0	3	3	4	3	2	3	3	2	3	3	2	2	2	3	1	3	2	2	2	2	2	2	1	1
247	21	2	2	3	1	Chatgbt,Bard	1	1	2	2	2	2	2		1	4	3	1	1	1	1	1	0	1	1	5	5	5	5	1	5	5	4	5	2	5	5	5	5	4	5	4	2	2	1	1	2	2	2
248	21	1	2	3	1	Chatgbt	1	1	2	2	2	2	2		2	2	2	2	1	1	1	0	0	1	1	4	4	4	4	2	4	4	3	4	3	3	4	3	3	2	4	3	2	2	2	1	2	1	2
249	21	1	2	3	1	Chatgbt,Doximity AI	1	2	2	2	2	1	2		1	4	3	1	1	1	1	1	0	1	1	5	5	5	5	1	5	5	4	5	2	5	5	5	4	3	5	4	2	2	2	1	1	2	2
250	21	1	2	3	1	Chatgbt	1	1	2	2	1	2	2		2	3	3	2	1	0	0	0	0	1	1	4	4	4	3	3	3	4	2	3	5	4	4	4	4	2	5	1	1	1	1	2	2	2	2
251	21	1	2	3	1	Chatgbt	1	1	1	1	1	2	2		1	4	3	1	1	0	1	0	0	1	1	5	5	5	5	3	5	5	3	5	4	5	5	5	5	5	5	5	2	2	1	2	2	2	2
252	20	1	2	2	1	Chatgbt,Gemini	1	1	2	2	1	2	2		2	3	2	2	0	0	1	0	0	1	1	4	4	4	4	3	3	4	3	3	4	4	4	4	2	2	3	2	2	2	2	2	2	1	1
253	20	1	2	2	1	chatgbt,Gemini	1	1	2	1	1	2	2		2	3	3	2	1	1	1	0	0	1	1	4	4	4	4	3	4	4	1	1	5	5	5	5	2	3	3	1	2	2	1	2	2	2	2
254	20	1	2	2	1	Chatgbt	1	2	2	2	2	2	2		3	2	2	3	0	0	1	0	0	1	1	4	4	4	2	2	3	2	2	3	5	3	3	3	2	2	3	2	2	2	1	2	1	2	1
255	20	2	2	2	1	Chatgbt	2	2	2	2	1	2	2		2	1	2	2	0	0	0	0	0	1	1	3	3	4	3	2	3	3	1	1	5	2	3	3	2	2	3	2	2	2	1	2	2	2	2
256	20	1	2	2	1	Chatgbt	1	1	1	2	1	2	2		1	3	3	1	1	1	1	0	0	1	1	5	5	5	4	3	5	4	3	3	4	5	5	5	5	3	5	5	2	2	2	2	2	1	1
257	20	2	2	2	1	Chatgbt	2	2	2	2	1	2	2		3	2	2	2	0	0	0	0	0	0	1	4	3	4	3	3	3	3	2	3	4	3	3	3	2	2	3	3	2	2	1	1	2	2	2
258	20	2	2	2	1	Chatgbt,coploit	1	1	2	1	1	2	2		2	3	3	1	1	1	1	0	0	1	1	5	5	5	4	3	5	5	3	3	5	5	5	5	5	3	3	5	2	2	2	2	2	2	2
259	20	2	2	2	1	Chatgbt	2	2	2	2	1	2	2		2	2	2	2	1	0	0	0	0	1	1	5	5	4	4	3	4	3	3	3	4	5	5	5	4	4	4	4	2	2	1	1	1	1	2
260	20	1	2	2	1	Chatgbt	1	1	2	2	1	2	2		2	3	3	2	1	1	1	0	0	1	1	5	5	5	5	4	4	4	3	4	4	5	5	5	5	4	4	4	1	1	1	1	2	1	2
261	20	2	2	2	1	Chatgbt,Gemini	2	2	1	1	1	2	2		2	2	3	2	0	0	1	0	0	1	1	4	4	4	4	3	4	4	3	3	5	5	5	5	4	4	4	4	2	2	2	1	1	1	1
262	20	1	2	2	1	Chatgbt	2	2	2	2	1	2	2		3	2	2	3	0	0	0	0	0	1	1	4	4	4	3	3	4	3	3	3	4	3	3	3	3	2	3	2	2	2	1	2	2	2	2
263	20	1	2	2	1	Gemini,Chatgbt	1	2	2	2	2	2	2		2	1	2	2	1	1	1	0	0	1	1	4	4	4	3	3	4	4	3	4	4	4	4	4	3	3	3	3	2	2	2	2	2	1	1
264	20	1	2	2	1	Chatgbt	2	2	2	2	1	2	2		3	1	2	2	0	0	1	0	0	0	1	4	4	4	2	2	3	2	2	3	4	3	3	3	3	2	3	3	2	2	2	1	2	2	2
265	20	1	2	2	1	Chatgbt	2	2	1	1	1	2	2		2	3	3	2	1	1	1	1	0	1	1	4	4	4	4	3	4	4	3	4	4	4	4	4	3	4	3	3	2	1	2	2	1	1	1
266	22	1	2	4	1	Chatgbt,Gemini,Bard	1	1	2	2	1	2	2		2	3	2	2	1	0	0	0	0	1	1	5	5	5	5	3	4	5	3	4	5	5	5	4	4	3	3	5	1	1	1	2	2	2	2
267	22	1	2	4	1	Chatgbt	2	2	2	2	2	2	2		3	1	2	3	0	0	0	0	0	1	1	4	4	4	2	2	3	3	2	2	3	3	3	3	2	2	3	2	2	2	1	1	2	2	2
268	22	2	2	4	1	Chatgbt	1	1	2	2	1	2	2		3	2	3	3	0	0	1	0	0	1	1	4	4	4	3	3	4	3	2	3	4	3	3	3	3	2	3	2	2	2	1	1	1	1	1
269	22	1	2	4	1	Chatgbt	1	2	2	2	1	2	2		2	2	2	2	1	1	1	0	0	1	1	4	4	5	4	2	4	5	3	4	3	4	4	3	3	2	5	3	2	1	2	1	2	2	2
270	22	2	2	4	1	Chatgbt,MedGPT	2	2	2	2	2	1	2		1	4	3	1	1	1	1	1	0	1	1	5	5	5	5	1	5	5	4	5	2	5	5	5	5	4	5	4	2	2	1	1	2	2	2
271	22	1	2	4	1	Chatgbt	1	2	2	2	2	1	2		2	2	2	2	1	1	0	0	0	1	0	3	4	4	3	2	4	4	3	4	3	3	4	3	3	2	5	4	2	1	2	2	2	1	1
272	22	1	2	4	1	Chatgbt	1	1	2	2	1	2	2		2	3	2	2	1	1	1	0	0	1	1	5	4	4	4	2	4	5	3	4	3	4	4	4	3	2	4	3	2	2	2	1	2	1	2
273	22	1	2	4	1	Chatgbt	1	2	2	2	2	2	2		3	1	2	3	0	0	0	0	0	1	1	3	3	3	2	2	3	2	2	3	5	3	3	3	2	2	3	2	2	2	1	1	2	2	2
274	22	1	2	4	1	Chatgbt	1	1	1	1	1	2	2		2	3	3	2	1	0	1	0	0	1	1	4	4	4	4	3	4	3	3	3	4	5	5	5	4	4	4	4	1	1	1	1	2	2	2
275	22	1	2	4	1	Chatgbt,bard	2	2	2	2	1	2	2		3	2	2	2	0	0	1	0	0	1	1	4	4	4	4	2	3	4	4	4	4	4	4	4	4	4	3	4	2	2	1	2	2	2	2
276	22	1	2	4	1	Chatgbt	1	1	2	2	1	2	2		2	3	3	2	0	0	1	0	0	1	1	4	4	4	4	3	3	3	3	4	4	4	4	4	3	3	3	3	2	2	1	1	1	1	1
277	22	1	2	4	1	Chatgbt	1	2	2	2	2	2	2		3	1	2	3	0	0	0	0	0	0	1	4	4	4	3	3	3	3	2	2	4	2	3	3	2	2	2	2	2	2	1	2	2	2	2
278	21	1	3	3	1	Chat GPT	1	1	1	1	2	2	2		2	3	2	2	1	1	1	0	0	0	1	3	3	4	4	4	4	3	3	2	3	3	3	3	2	2	1	2	2	1	1	2	2	2	2
279	19	1	3	3	1	Chat GPT	2	2	1	1	2	2	1	3	2	3	2	2	1	0	1	1	1	0	1	5	2	2	3	3	4	4	2	2	3	5	5	4	4	4	4	4	1	1	1	2	2	2	2
280	20	2	3	3	1	Chat GPT	1	1	1	1	1	2	2		2	3	3	2	1	1	1	0	0	0	0	5	5	4	4	4	4	5	5	5	5	5	4	3	2	1	5	4	1	1	1	1	1	1	1
281	20	1	3	3	1	Chat GPT	1	1	1	1	1	2	2		3	3	3	2	1	1	1	0	0	0	0	5	4	3	2	3	4	4	5	4	5	5	4	3	3	4	4	4	1	1	1	1	1	1	1
282	19	2	3	3	1	Chat GPT	1	1	1	1	1	2	1	3	3	3	1	3	1	0	0	1	1	1	0	5	4	3	4	4	3	3	3	4	4	5	4	5	4	4	5	5	2	1	2	1	1	1	2
283	19	1	3	3	1	Chat GPT	2	2	1	2	2	2	1	2	4	3	2	4	0	0	0	1	1	0	1	5	5	4	5	5	4	4	4	3	3	5	4	4	4	5	5	4	1	2	2	1	1	2	1
284	20	2	3	3	1	Chat GPT	2	2	2	1	1	2	1	3	2	1	3	2	1	1	1	0	1	0	0	5	5	4	3	3	4	4	5	5	4	5	5	4	3	2	3	4	1	2	2	1	2	2	1
285	20	1	3	3	1	Chat GPT	2	2	1	1	1	2	1	2	1	4	3	2	1	1	1	0	1	1	1	5	5	4	4	3	3	2	2	1	1	5	5	4	4	5	4	3	2	2	2	2	2	1	1
286	19	1	3	3	1	Chat GPT	1	2	1	2	2	2	1	3	3	3	2	3	1	1	1	0	0	1	1	5	4	3	3	4	3	3	4	4	4	5	5	5	3	3	3	3	2	2	2	1	1	2	2
287	18	1	3	3	1	Chat GPT	2	2	2	1	2	2	2		3	3	2	2	1	1	1	0	0	0	1	4	3	3	5	5	3	4	3	3	4	5	4	5	3	3	4	5	1	2	1	2	1	2	1
288	20	1	3	3	1	Chat GPT	2	2	2	2	2	2	2		1	4	3	2	1	1	1	0	0	0	1	5	5	4	4	5	3	2	3	3	3	5	5	3	3	3	2	3	2	2	2	1	2	1	1
289	20	1	3	3	1	Chat GPT	1	1	1	1	1	2	1	2	2	3	3	2	1	0	1	1	0	0	1	5	5	3	4	3	3	2	3	4	4	5	4	4	5	5	5	5	2	2	1	2	2	1	1
290	20	2	3	3	1	Chat GPT	1	1	1	1	1	2	2		2	3	2	3	1	1	1	0	0	1	1	5	5	4	4	5	3	2	1	2	1	5	5	5	4	4	3	3	2	2	2	1	2	1	1
291	21	1	2	4	1	ChatGPT	1	1	2	1	1	2	1	2	1	3	3	1	1	1	1	1	0	1	1	5	5	5	4	2	4	5	2	2	5	3	4	4	5	4	2	4	1	1	1	1	1	1	2
292	18	2	2	1	1	ChatGPT	1	2	2	2	1	2	2		3	1	2	3	0	0	1	0	0	1	1	4	4	5	4	2	2	4	2	2	5	2	3	3	2	2	1	2	1	1	1	1	1	1	1
293	19	1	2	2	1	Gemini and ChatGPT	1	1	2	2	1	2	1	3	2	2	3	2	0	1	1	1	0	1	1	4	3	4	4	2	3	4	2	2	5	2	4	4	4	4	2	4	1	1	1	1	1	1	1
294	20	1	2	3	1	ChatGPT	1	1	2	1	1	2	2		2	2	2	3	0	1	0	0	0	1	1	4	4	5	4	2	3	4	1	3	5	3	4	4	4	4	3	4	1	1	1	1	1	1	1
295	19	2	2	2	1	ChatGPT	1	1	2	1	1	2	1	3	2	2	2	2	0	1	1	1	0	0	1	4	4	5	4	2	4	4	2	2	5	3	4	4	3	3	3	4	1	1	1	1	1	1	1
296	19	1	3	2	1	chat gpt and gemini	2	2	2	1	1	2	1	3	1	4	3	1	1	0	1	1	0	1	1	4	4	4	4	3	3	4	3	3	3	5	5	5	3	3	3	3	2	1	1	2	2	2	1
297	19	1	2	2	1	ChatGPT and Gemini	1	1	2	2	1	2	2		2	2	2	3	0	1	1	0	0	1	1	4	4	5	4	2	3	4	2	2	5	2	4	4	3	3	2	4	1	1	1	1	1	1	1
298	18	1	3	1	1	chat gpt	1	2	2	2	2	2	2		2	1	2	3	0	1	0	1	0	0	0	3	2	4	4	1	3	3	1	3	5	3	3	4	2	3	2	1	2	2	2	2	2	1	2
299	20	2	2	3	1	ChatGPT	1	1	2	1	1	2	1	3	2	2	3	2	0	1	1	1	0	1	1	4	4	5	4	2	3	5	2	3	5	2	4	4	4	3	2	3	1	1	1	1	1	1	1
300	20	1	2	3	1	ChatGPT	1	1	2	2	1	2	2		2	3	2	3	0	0	1	0	0	0	1	5	4	5	4	2	3	4	2	3	5	3	4	4	3	3	3	3	1	1	1	1	1	1	1
301	18	2	2	1	1	ChatGPT and Gemini	1	1	2	1	1	2	1	3	2	2	3	2	1	1	1	1	0	1	1	5	5	5	4	1	4	4	1	1	5	3	4	4	4	3	2	4	1	1	1	1	1	1	1
302	21	1	2	4	1	ChatGPT	1	1	2	1	1	2	1	2	1	3	3	2	1	1	1	1	0	1	1	4	5	5	3	2	4	4	2	3	5	2	4	5	5	4	2	4	2	2	1	1	2	1	2
303	19	1	3	1	1	chat gpt	1	2	2	2	2	2	2			1	2	3	0	0	0	0	0	0	0	3	2	4	4	2	3	4	4	3	4	2	4	3	2	1	2	1	1	2	1	2	2	2	2
304	19	1	2	2	1	ChatGPT	1	1	2	2	1	2	2		2	2	2	3	0	0	1	0	0	0	1	5	5	5	4	2	3	4	2	2	5	3	4	5	4	4	2	5	1	2	1	1	2	1	2
305	20	1	2	3	1	Gemini	1	2	2	1	1	2	2		2	1	2	3	0	0	1	0	0	0	1	4	4	4	3	2	3	4	2	2	4	3	4	3	4	4	3	4	1	2	2	1	2	1	1
306	20	2	2	3	1	ChatGPT	1	2	2	2	1	2	1	2	2	2	3	2	0	1	1	1	0	1	1	5	5	5	4	2	4	4	2	2	5	2	4	4	3	4	2	4	2	2	1	1	2	1	1
307	19	2	2	2	1	ChatGPT	1	2	2	2	2	2	2		2	1	2	3	0	0	1	0	0	1	1	4	4	5	4	2	4	4	2	2	5	2	3	4	3	3	2	4	1	1	1	2	2	1	2
308	18	1	2	1	1	ChatGPT	1	2	2	2	1	2	2		3	1	2	3	0	0	0	0	0	0	1	4	3	4	3	2	3	4	1	1	5	1	3	3	2	3	1	3	1	2	2	2	2	1	1
309	19	1	3	2	1	chat gpt	1	2	2	2	2	2	2		1	3	2	2	0	0	1	0	0	1	1	5	3	5	4	1	2	4	1	2	5	3	3	3	2	2	2	2	2	2	2	2	2	1	2
310	19	1	3	2	1	chat gpt	1	2	2	1	1	2	2		1	4	2	1	1	0	1	1	1	0	1	4	4	4	3	3	3	4	3	4	3	4	5	5	4	4	3	4	2	2	1	2	2	2	1
311	18	1	3	1	1	chat gpt	1	2	2	1	2	2	2		1	3	2	2	1	0	1	0	0	1	1	5	5	5	4	3	3	3	3	4	2	4	5	5	4	4	5	5	2	2	1	2	2	2	2
312	18	2	3	1	1	chat gpt	1	2	2	1	1	2	2		1	3	3	2	0	0	1	1	0	1	0	4	4	4	4	3	3	3	3	3	3	4	4	4	3	3	3	3	2	2	1	2	2	2	2
313	18	2	3	1	1	chat gpt	2	2	2	1	1	2	1	3	1	4		1	1	0	1	1	0	1	1	5	4	5	4	4	4	3	3	4	3	5	5	5	4	4	4	4	2	2	2	2	2	2	2
314	18	2	3	1	1	chat gpt	2	2	2	1	1	2	2		1	2	2	2	0	0	1	0	0	1	1	4	4	4	4	3	4	3	3	3	3	3	4	4	3	3	4	3	2	2	2	2	2	1	1
315	19	1	3	2	1	chat gpt	1	1	1	1	1	2	2		1	4	1	1	0	0	1	0	0	1	0	4	4	5	5	4	4	3	3	3	3	4	5	5	4	4	4	4	1	2	1	2	1	2	1
316	19	1	3	2	1	chat gpt and gemini	2	2	2	1	2	2	2		1	3	1	2	0	0	1	0	0	1	0	4	4	4	4	2	3	3	2	3	2	4	5	5	4	4	4	4	1	2	1	2	2	2	1
317	24	2	3	2	1	chat gpt	1	2	2	2	2	2	2		1	2	2	2	0	0	0	0	0	0	0	4	4	4	3	4	3	4	4	4	2	4	4	4	3	2	1	1	2	1	2	2	2	1	2
318	18	1	2	1	1	ChatGPT	1	2	2	2	1	2	2		2	1	2	3	0	0	1	0	0	0	1	4	4	5	4	2	3	4	2	3	5	2	3	4	3	4	2	4	1	2	1	1	2	2	1
319	20	1	2	3	1	ChatGPT	1	1	2	2	1	2	1	2	2	2	3	1	1	1	1	1	0	1	1	4	5	5	4	1	4	5	1	1	5	2	4	4	4	3	2	4	2	2	1	1	2	2	1
320	19	2	3	2	1	chat gpt	1	1	2	2	1	2	2		1	4	2	1	0	0	1	0	0	0	0	3	4	2	5	2	2	3	3	2	4	3	2	5	4	5	3	3	2	1	2	2	2	2	2
321	19	1	2	2	1	ChatGPT	1	1	2	1	1	2	1	3	2	2	2	2	0	1	1	1	0	1	1	5	5	5	4	2	4	5	1	2	5	2	4	4	3	4	2	4	2	1	1	1	1	2	2
322	19	1	3	2	1	chat gpt	1	1	2	1	2	2	2		1	1	2	2	0	0	1	0	0	0	0	3	4	2	5	2	4	3	3	1	4	4	2	5	4	5	3	3	1	2	1	2	2	2	2
323	20	1	3	2	1	chat gpt	1	2	2	2	2	2	2		1	2	2	2	0	0	1	0	1	0	0	4	3	4	4	4	3	2	1	4	4	2	5	4	3	3	3	4	1	2	2	2	2	2	1
324	20	1	2	3	1	ChatGPT	1	2	2	1	1	2	1	3	2	2	3	1	0	1	1	1	0	1	1	4	4	5	4	2	4	4	2	3	5	4	4	4	3	3	2	4	2	2	1	1	2	1	1
325	18	1	3	1	1	chat gpt	1	2	2	1	1	2	2		1	3	2	2	0	0	1	0	0	0	0	5	5	5	5	5	5	5	5	5	5	4	5	5	5	2	5	5	1	1	1	1	1	1	1
326	18	1	2	1	1	ChatGPT and Gemini	1	2	2	2	1	2	1	3	2	3	2	2	0	1	1	1	0	1	1	5	4	4	4	2	4	4	2	2	5	3	4	4	3	4	3	4	2	2	1	1	2	1	2
327	19	1	2	2	1	ChatGPT	1	2	2	1	1	2	2		2	2	2	3	0	0	1	0	0	0	1	4	5	5	4	2	3	4	2	3	5	2	4	3	3	4	2	4	1	2	2	1	1	1	2
328	18	1	3	1	1	chat gpt and gemini	1	2	2	2	2	2	2		1	1	2	1	1	1	1	1	0	0	0	4	4	2	4	4	3	3	2	4	4	4	5	5	3	1	2	1	2	2	1	2	2	2	1
329	22	1	2	5	1	ChatGPT and Gemini	1	1	2	1	1	2	1	2	2	2	3	2	1	1	1	1	0	1	1	4	5	5	4	2	4	4	2	2	5	3	4	3	3	4	2	4	2	2	1	1	2	1	2
330	18	1	3	1	1	chat gpt	1	2	2	2	2	2	2		1	4	2	1	0	0	1	0	0	0	0	4	4	5	5	5	5	3	2	5	5	1	5	2	2	3	4	1	1	1	1	1	1	1	1
331	20	2	2	3	1	ChatGPT	1	2	2	2	1	2	2		2	2	2	3	0	0	1	0	0	1	1	5	5	5	4	2	3	4	1	2	5	2	4	4	4	3	2	4	1	2	1	1	2	1	2
332	19	1	3	2	1	chat gpt	2	2	2	1	1	2	2		1	2	2	2	0	0	1	0	0	1	0	4	4	4	3	3	3	3	2	2	2	5	5	4	3	3	3	3	2	1	2	1	2	2	2
333	18	1	2	1	1	ChatGPT	1	2	2	1	1	2	2		2	2	2	3	0	1	1	0	0	0	1	4	5	5	4	2	3	4	2	2	5	3	4	4	4	3	2	4	1	2	1	1	2	1	2
334	19	1	3	2	1	chat gpt	1	1	2	2	1	2	2		1	3		2	0	0	1	0	0	1	1	5	5	4	5	3	4	5	3	5	4	5	4	5	5	4	4	3	2	2	2	1	2	2	1
335	19	1	3	1	1	chat gpt	1	2	2	2	2	2	2		1	4	1	1	0	0	1	0	0	0	0	4	3	4	4	2	4	4	1	3	4	5	4	5	4	3	3	2	2	2	1	1	2	1	2
336	17	1	3	1	1	chat gpt and black box	1	1	2	2	2	2	2		1	1	2	2	0	0	0	0	0	1	1	4	2	4	3	2	2	4	2	4	4	2	3	3	3	3	4	3	2	2	1	2	2	2	1
337	19	1	3	1	1	chat gpt	2	2	2	2	2	2	2		1	4	2	2	1	1	0	0	1	1	1	5	5	5	5	2	3	5	3	5	3	1	1	4	4	1	1	1	2	2	2	2	2	1	2
338	21	1	3	2	1	chat gpt	1	1	2	1	2	2	2		1	2	1	1	1	1	1	0	1	1	1	5	4	5	5	1	4	4	2	2	4	4	3	3	3	4	2	2	2	2	1	2	2	2	2
339	18	1	3	1	1	chat gpt	1	2	2	2	1	2	2		1	3	2	2	0	0	1	0	0	1	1	4	2	4	5	4	3	3	3	4	5	4	5	3	4	4	1	4	2	2	2	1	2	2	2
340	18	1	3	1	1	chat gpt	1	2	2	2	1	2	2		1	1	2	3	0	0	0	0	0	0	1	4	3	4	5	5	4	4	2	3	4	5	4	5	3	2	1	3	2	2	2	1	2	2	1
341	18	1	3	1	1	chat gpt	2	2	2	2	1	2	2		1	1	2	3	0	0	0	0	0	0	0	2	4	5	4	4	2	2	1	2	5	3	4	5	1	1	1	1	1	2	1	2	2	2	2
342	18	1	3	1	1	chat gpt and black box	1	2	2	1	2	2	2			2	2	2	0	0	0	0	0	0	1	4	4	5	5	2	3	4	3	4	4	5	5	5	4	2	1	1	2	2	2	1	2	2	2
343	18	1	3	1	1	blackbox	1	1	2	1	1	2	2		1	1	2	2	1	1	1	0	0	0	0	4	4	5	4	2	3	4	4	2	5	4	5	5	5	5	4	3	2	2	2	2	2	1	2
344	20	1	2	2	1	Gemini	2	2	2	2	2	2	2		4	1	2	2	0	1	1	0	0	0	1	3	2	4	3	2	4	2	4	4	2	2	2	2	2	1	1	2	2	2	1	2	2	2	2
345	19	1	3	2	1	chatGPT	1	1	2	1	1	2	2		1	1	2	2	0	0	1	0	0	0	0	4	5	5	4	3	3	4	3	3	4	4	5	5	3	3	2	1	2	2	2	2	2	1	2
346	19	1	3	2	1	Chat GPT	1	1	2	1	2	2	2	1	1	1	2	2	0	0	1	0	1	0	1	4	3	4	4	3	5	4	3	4	3	3	4	3	2	3	3	2	2	1	2	1	1	2	2
347	20	1	3	3	1	Chat GPT	1	1	2	1	2	2	1	1	1	1	2	2	1	0	1	0	1	0	1	5	4	3	5	3	4	3	3	3	4	4	5	3	4	3	4	2	1	2	2	1	2	1	2
348	20	1	1	2	1	Ghat GPT	1	2	1	1	1	2	1	3	1	2	3	2	0	1	1	1	0	1	1		5	4	5	3	4	5	3	3	4	4	3	3	5	4	2	5	2	2	2	2	2	2	1
349	20	1	1	3	1	Ghat GPT	1	1	1	1	2	2	1	1	2	2	2	2	0	0	0	0	1	0	0		4	4	3	3	4	3	4	3	4	4	4	3	4	4	4	3	2	1	2	1	2	1	2
350	18	1	1	2	1	Ghat GPT	1	2	2	1	2	2	2		2	1	2	2	0	0	0	0	0	0	1		3	4	4	2	3	4	2	3	4	3	2	1	3	3	1	3	2	2	1	2	2	2	2
351	21	1	1	4	1	Ghat GPT	1	1	2	1	1	2	2		2	1	2	2	0	0	0	0	0	1	0		4	4	5	2	2	4	2	4	5	4	4	4	2	2	2	2	1	2	2	2	1	1	2
352	21	2	1	4	1	ChatGPT and deepseek	1	2	1	1	2	1	2		2	2	2	2	0	0	1	0	0	1	0		3	4	4	3	3	2	3	3	4	3	4	3	3	1	5	2	1	1	1	2	1	1	2
353	19	1	1	2	1	Chat GPT	1	2	2	1	2	2	1	3	1	2	2	2	1	0	0	0	1	1	1		4	5	5	2	4	3	1	5	4	4	3	3	3	2	4	4	2	2	2	2	2	1	2
354	19	1	3	2	1	Chatgpt. Canva. Deepseek	1	2	2	2	2	2	2		1	4	3	1	0	0	1	0	0	1	1		5	5	5	3	4	4	3	4	3	4	4	4	4	4	3	4	2	2	2	2	2	2	2
355	22	1	1	5	1	Deep seek	1	1	2	2	1	2	2		2	3	2	2	0	0	1	0	0	0	0		4	4	4	3	3	3	3	4	3	2	3	4	4	3	2	2	2	2	1	1	2	2	2
356	19	1	3	2	1	ChatGPT, deep seek,etc..	1	1	2	1	2	2	2		1	2	2	2	0	0	1	0	0	1	1	4	4	5	5	2	3	4	1	4	4	4	4	4	3	1	3	2	2	2	2	2	2	1	2
357	19	1	3	2	1	Ghat GPT	1	2	2	2	1	2	2		1	4	2	1	0	0	1	0	0	1	1	5	5	4	5	3	3	4	3	4	4	4	4	5	5	2	4	5	1	2	2	2	2	2	2
358	19	2	3	2	1	Chat GPT , deepseek , prizes	1	1	2	2	2	2	1	3	2	3	2	2	0	1	1	1	0	1	1	4	3	5	3	3	3	4	3	5	4	3	3	3	4	2	2	3	2	1	2	2	2	1	2
359	21	1	1	4	1	Chatgpt	2	2	1	1	1	2	2		2	2	2	2	1	0	1	0	1	1	1	3	3	5	4	2	3	3	2	3	3	3	4	3	3	3	3	3	2	2	1	2	2	1	2
360	20	1	2	3	1	Ghat GPT ,gimini	1	2	2	1	2	2	2		1	1	2	2	0	0	0	0	0	0	0	3	4	4	4	3	3	4	3	4	3	3	4	3	4	2	2	1	2	1	2	1	2	1	2
361	22	2	1	4	1	Chat Gpt	1	1	1	2	1	2	1	3	1	2	3	2	0	0	1	0	1	0	1	3	2	5	4	4	2	4	2	2	5	4	4	5	4	2	3	2	2	2	2	2	2	2	2
362	20	1	1	3	1	ChatGPT	1	2	2	2	1	2	1	1	2	3	1	1	0	0	1	0	0	0	1	4	3	4	4	2	3	2	2	2	4	2	2	3	3	2	1	3	2	2	1	1	2	2	2
363	22	1	1	4	1	Chatgpt	1	2	1	1	1	2	2		2	1	2	2	1	1	1	0	1	1	1	5	3	5	4	2	3	3	1	2	4	2	3	2	3	2	2	3	2	2	1	2	2	2	1
364	21	1	1	5	1	Google bard	2	2	2	1	2	2	2		2	1	2	2	1	0	1	1	1	1	0	4	4	4	3	3	4	4	4	3	3	3	3	3	4	4	4	3	2	1	2	2	2	2	2
365	22	1	1	5	1	ChatGPT	1	2	2	2	1	2	2		2	2	2	2	0	0	1	0	0	1	0	4	4	4	4	3	4	4	3	4	4	3	3	3	3	3	3	3	1	2	2	2	1	1	1
366	22	1	1	4	1	Ghat GPT	1	1	1	1	2	2	1	3	1	1	2	1	0	0	0	0	0	0	1	5	5	5	4	1	3	4	3	3	4	2	3	3	1	2	1	3	1	2	2	1	2	2	1
367	20	1	1	3	1	Chat gpt	1	1	2	1	1	2	2		1	1	2	2	0	0	1	0	0	1	1	4	3	5	5	3	3	1	1	1	5	2	3	4	5	1	3	5	2	2	2	2	2	1	1
368	22	1	1	5	1	Chat GPt	2	2	2	2	1	2	2		2	1	2	2	0	0	0	0	0	0	0	3	3	3	3	3	3	3	4	3	3	2	2	2	2	2	2	2	1	2	2	2	1	2	1
369	23	2	1	4	1	Ghat GPT	1	1	2	2	2	2	2		1	1	2	2	0	0	1	0	0	1	0	4	4	4	4	2	4	3	2	2	3	2	2	2	2	2	2	2	2	1	2	2	2	2	2
370	21	1	1	5	1	Chat GPT	1	2	2	2	2	2	2		1	2	2	3	0	0	1	1	0	0	1	4	3	5	4	4	4	3	2	3	4	4	4	4	4	3	3	3	1	2	2	1	2	2	2
371	22	1	1	5	1	Chat Gpt ,	1	1	2	1	1	2	1	3	2	1	2	3	0	1	1	0	1	0	1	4	4	4	3	5	3	4	2	5	3	2	3	2	4	2	2	3	2	1	2	2	1	1	1
372	22	1	1	5	1	Chatgpt	1	1	2	1	2	2	2		2	2	2	2	0	0	1	0	0	0	0	3	3	4	4	2	4	4	2	4	3	4	4	5	5	4	5	3	2	1	2	2	2	1	1
373	21	1	1	5	1	Chatgpt / deepseek	1	2	2	2	1	2	2		1	2	2	2	0	0	0	0	0	0	1	5	5	5	5	3	5	5	2	5	4	2	3	3	3	3	3	3	1	2	2	2	2	2	2
374	20	1	1	3	1	Ghat GPT	1	2	2	2	1	2	1	3	1	1	2	2	0	0	0	0	0	1	0	4	4	4	2	1	3	4	1	1	5	2	4	4	3	2	3	2	2	2	2	2	2	1	1
375	20	1	1	3	1	Chat GPT	1	1	2	1	1	2	1	1	2	2	2	1	0	0	1	0	0	1	1	4	4	5	5	3	4	4	3	4	4	3	4	4	4	3	1	4	1	2	1	2	2	2	2
376	20	1	2	3	1	Gemini, chatgpt ,v0	1	1	2	2	2	2	2		2	2	3	2	0	1	1	1	0	1	1	4	4	5	3	4	3	4	1	4	3	3	4	4	2	1	2	1	2	2	1	2	2	1	2
377	17	1	3	1	1	Ghat GPT	2	2	2	2	1	2	2		2	1	2	2	0	0	0	0	0	0	0	4	3	5	3	2	3	4	2	3	4	2	2	2	3	2	2	3	2	2	1	2	2	2	2
378	21	2	1	4	1	Chat GPT	1	1	1	1	2	2	2		2	1	2	1	1	1	1	0	0	1	1	4	4	4	4	3	3	3	2	5	4	4	4	4	2	2	4	3	2	2	2	2	2	1	2
379	19	1	3	2	1	GhatGPT	2	2	2	2	1	2	1	3	1	1	2	1	0	0	1	0	1	0	1	4	5	5	5	5	5	5	4	4	5	4	4	4	4	4	4	4	2	2	2	2	2	1	2
380	24	1	1	4	1	Ghat GPT	1	1	1	1	1	2	2		1	3	2	2	0	0	1	1	1	1	1	4	3	4	4	3	4	3	2	4	4	2	4	4	3	2	3	3	2	1	1	2	1	1	1
381	22	1	2	4	1	Chat gpt	1	2	2	1	2	2	2		2	3	2	2	0	0	1	0	0	0	1	4	3	4	5	4	3	3	3	2	4	4	4	3	3	2	3	3	2	2	1	2	2	1	2
382	19	1	3	2	1	chatGPT.gemini	1	2	2	1	2	2	2		1	2	2	2	0	0	0	0	0	1	1	4	5	5	5	2	4	4	2	2	3	4	3	2	2	3	2	3	2	2	1	2	2	2	2
383	22	1	1	4	1	Ghat GPT	1	2	2	2	2	2	2		1	2	2	1	0	1	0	0	0	1	1	5	5	5	5	5	5	5	5	5	5	3	3	3	3	3	3	3	2	2	2	2	2	2	1
384	22	1	1	4	1	Chat GPT	1	2	1	1	1	2	1	3	2	2	2	2	0	0	1	0	0	0	1	5	4	5	4	3	3	4	3	3	5	2	2	2	3	3	3	3	2	2	2	2	1	1	2
385	22	1	1	4	1	ChatGPT	1	2	1	2	1	2	2		2	2	2	2	0	0	1	0	0	1	1	4	3	4	4	2	3	3	2	4	4	2	4	3	3	1	1	1	1	1	1	1	1	1	1
386	22	1	4	4	1	Ghat GPT , gimini	1	1	1	1	2	2	2		1	1	2	1	0	0	1	0	1	1	0	4	4	4	5	3	2	3	2	3	4	4	4	5	3	3	3	4	1	1	2	1	2	2	2
387	22	1	1	5	1	Chat gpt	1	2	2	2	2	2	1	3	1	1	2	1	0	0	1	0	0	1	1	4	4	4	4	2	4	4	4	4	4	4	4	2	4	3	2	2	1	2	1	2	2	2	2
388	19	2	1	2	1	ChatGPT and Gemini	1	1	2	1	2	2	1	1	2	1	2	2	0	0	1	0	1	1	1	4	4	4	5	2	5	4	3	2	1	2	3	4	3	2	1	1	1	2	2	2	1	2	2
389	23	1	1	4	1	chatGPT	1	2	2	1	2	2	2		2	2	2	2	0	0	0	0	0	1	1	4	3	5	4	2	2	4	2	2	4	3	3	3	4	2	1	3	2	1	2	2	2	2	1
390	22	1	1	5	1	Deepseek , ChatGPT and canva	1	2	2	1	1	2	2		2	1	2	2	0	0	0	0	0	0	1	4	3	4	4	2	3	4	1	2	5	2	3	2	3	2	4	3	1	2	2	1	1	2	2
391	22	1	1	4	1	Chat gpt	1	1	2	2	2	2	2		2	1	2	2	0	0	1	0	0	0	1	3	3	3	3	3	3	3	3	3	3	2	3	2	2	1	2	2	1	2	1	1	2	2	1
392	20	1	4	4	1	Chat GPT	1	1	2	2	1	2	1	3	1	1	2	2	0	0	1	0	0	0	1	5	4	5	4	3	4	4	2	3	4	3	3	3	3	2	3	2	2	2	2	2	2	1	2
393	21	2	4	4	1	Chat GPT , gmnin	1	2	2	1	2	2	2		1	3	2	2	1	0	1	0	1	1	1	5	5	5	5	3	5	4	3	4	3	3	3	4	4	3	2	3	2	2	2	2	2	2	1
394	21	1	4	4	1	Chat gpt , menini	1	1	2	1	1	2	2		2	2	2	4	0	0	0	0	0	0	1	4	4	5	2	2	2	2	2	4	3	3	3	3	2	1	1	3	2	2	1	2	2	1	2
395	21	1	4	4	1	Ghat GPT	1	2	2	2	1	2	2		1	1	2	2	0	0	0	0	0	0	1	3	2	5	4	2	3	4	2	4	3	2	3	2	4	1	3	2	1	2	1	2	2	2	2
396	21	1	2	4	1	Ghat GPT	1	2	2	1	1	2	2		1	2	2	2	0	0	1	0	0	0	0	4	4	4	5	3	4	4	2	3	4	3	4	3	4	4	4	4	1	2	2	2	2	1	1
397	19	1	3	2	1	Chat GPT	1	1	2	2	2	2	1	3	2	2	2	2	0	0	1	0	1	0	1	4	4	5	4	3	3	4	3	3	4	4	4	4	3	2	2	2	1	2	2	1	1	2	1
398	19	1	1	3	2		2	2	2	2	2	2	2		2				0	0	1	0	1	0	0	4	4	4	3	3	3	4	3	4	5	3	4	4	3	4	4	3	1	1	1	1	1	1	1
399	20	1	4	2	1	Chat got	1	2	2	1	2	2	2		1	1	2	2	0	0	1	0	0	1	1	3	4	5	3	4	4	1	1	3	5	3	4	4	3	1	5	4	2	2	1	2	2	1	2
400	21	1	4	4	1	Chat GPT , Gemini	1	2	2	1	1	2	1	3	1	2	2	2	0	0	1	0	1	1	1	4	4	5	5	2	4	5	2	4	4	2	3	3	2	3	3	2	1	2	2	2	2	1	2
401	20	1	4	4	1	Chatgpt	1	1	1	1	2	2	1	1	2	1	2	2	1	0	0	0	0	1	1	5	5	5	5	2	3	4	3	2	3	3	3	2	2	2	3	2	1	1	1	1	1	2	2
402	23	1	1	4	1	Chatgpt	2	2	2	2	2	2	2		2	1	2	2	0	1	1	0	0	1	1	5	5	5	5	5	5	5	2	4	4	3	3	4	2	2	3	3	2	2	1	2	2	2	2
403	21	1	1	4	1	Ghat GPT	1	1	1	1	1	2	2		2	4	2	2	0	0	0	0	0	0	0	4	5	5	3	1	5	5	2	4	4	4	3	3	2	2	2	3	1	2	2	2	2	1	2
404	21	1	1	4	1	Ghat GPT	1	1	1	1	2	2	2		2	3	2	1	0	0	1	0	0	0	1	5	4	4	4	2	3	3	2	3	5	4	4	5	4	3	4	4	1	2	1	2	1	2	2
405	22	1	1	4	2		2	2	2	2	1	2	1	3	1				0	0	0	0	0	1	1	3	3	4	4	3	3	3	3	4	4	3	3	3	3	3	3	3	2	2	1	2	2	2	2
406	21	2	1	4	1	Chat GPT, Gemini, Gamma	1	2	1	1	1	2	2		1	2	2	1	1	1	1	1	0	1	1	5	5	5	5	3	5	5	2	4	3	4	4	4	5	4	3	4	2	2	2	2	2	1	2
407	22	1	1	4	1	Chat gpt	1	1	1	1	1	2	2		2	2	2	2	0	0	0	0	0	1	1	4	4	4	5	3	4	4	3	4	3	4	4	4	4	4	3	3	2	1	2	2	2	2	1
408	21	1	1	4	1	Chat GPT	1	1	2	1	1	2	2		1	3	2	2	0	0	1	0	0	1	0	5	4	3	5	2	4	5	2	3	4	4	4	5	4	2	4	4	1	1	2	2	2	2	1
409	23	1	1	4	1	ChatGPT	1	1	2	1	1	2	2		1	1	2	2	0	0	0	0	1	0	1	5	5	5	4	2	3	4	3	2	4	4	4	4	4	4	2	3	1	2	2	2	2	1	1
410	21	2	1	4	1	Chat gpt Gamma Deepseek	1	1	1	1	1	2	1	3	2	1	2	1	1	1	1	0	0	1	1	4	4	5	5	2	3	3	4	4	3	3	3	3	3	3	3	3	2	2	2	2	2	2	2
411	20	1	1	4	1	Chat GPt, Gogol wibest	1	2	2	2	2	2	2		2	1	2	2	0	0	1	0	0	1	1	4	4	5	5	2	3	3	2	3	4	4	3	4	4	1	4	4	1	2	2	2	1	1	2
412	21	2	1	4	1	Chat GPT GIMINAI	1	1	2	1	2	2	2		1	2	2	1	0	0	1	0	1	0	0	3	5	4	4	1	4	3	1	4	2	4	5	5	5	5	1	5	1	2	2	1	2	1	2
413	21	1	1	4	1	Chat GPT	1	2	2	2	1	2	1	3	1	2	2	2	0	0	0	0	0	1	1	4	3	5	4	2	3	3	2	3	4	2	2	2	3	2	3	2	2	1	2	1	2	2	2
414	20	2	1	1	1	Chatgpt	1	2	2	1	1	2	1	1	2	4	1	1	0	1	0	0	0	0	0	4	4	4	4	5	3	5	3	5	4	4	4	5	5	4	3	5	2	2	2	2	2	1	1
415	21	2	1	4	1	Ghat GPT	1	1	1	1	2	2	2		2	2	2	1	0	1	1	0	0	0	1	3	4	4	4	3	3	4	4	4	4	4	3	4	4	4	3	3	1	1	1	1	1	2	2
416	20	1	1	3	1	Chat GPT	1	2	2	1	1	2	2		2	1	2	2	0	1	1	0	1	1	1	4	4	4	4	4	4	4	4	4	4	2	4	4	3	2	2	3	1	2	2	1	2	2	2
417	19	2	1	2	1	Gemini	1	2	2	1	2	2	2		2		2	2	0	0	0	0	0	1	0	3	3	4	4	3	3	3	3	3	4	2	3	3	3	1	2	2	2	2	2	2	2	1	2
418	20	2	1	2	2		2	2	2	2	2	2	1	3	1				0	0	1	1	0	1	0	5	4	2	4	4	4	4	5	2	2	2	5	3	4	4	3	4	2	2	1	2	1	1	2
419	20	1	1	2	2		2	2	2	2	1	2	2		1				1	0	1	1	1	1	1	3	3	4	3	1	3	2	2	2	2	2	2	2	2	2	2	2	2	1	2	1	2	2	2
420	20	1	1	4	1	Ghat GPT	1	1	1	1	2	2	2		2	3	2	2	0	0	0	0	0	0	0	4	4	5	4	1	4	3	1	1	2	5	4	4	4	3	4	3	1	2	1	2	1	1	2
421	21	1	1	4	1	Ghat GPT	1	2	2	2	1	2	2		1	3	2	1	0	0	1	0	1	1	0	4	3	3	5	3	3	4	3	3	3	4	3	3	4	3	3	4	2	2	2	2	2	1	1
422	22	1	1	5	1	Chatgpt	1	1	1	1	1	2	2		1	4	2	2	0	0	1	0	0	1	0	3	3	3	4	4	4	4	4	4	3	3	4	4	4	4	3	3	1	1	1	1	1	1	1
423	20	2	1	3	1	Ghat GPT	1	1	1	1	1	2	1	3	2	4	3	1	1	0	1	1	0	1	1	5	5	5	5	1	5	5	5	3	2	5	3	3	5	2	3	3	1	1	2	1	2	2	1
424	21	1	1	4	1	Chat gpt and poe	1	1	2	1	1	2	2		2	3	2	1	0	0	1	0	0	0	0	5	3	5	5	2	4	3	3	5	4	4	4	3	5	5	5	4	2	2	1	2	2	1	1
425	38	2	1	1	1	Ghat GPT	1	1	1	1	2	2	2		1	1	2	2	1	1	1	0	0	0	1	5	5	4	4	3	4	4	3	4	4	2	3	3	3	2	3	2	1	1	1	1	1	1	1
426	19	2	1	2	1	ChatGPT	1	1	2	1	1	2	1	3	1	2	3	2	0	0	1	1	0	0	1	4	4	4	4	4	4	4	4	4	4	3	3	3	4	3	4	4	1	2	2	2	2	2	1
427	22	1	2	5	1	ChatGPT , gemini , goegle AI	1	1	1	1	1	2	1	1	2	2	2	2	0	0	1	0	0	1	1	4	4	3	5	2	3	4	2	4	3	3	4	2	5	1	2	2	1	2	1	2	1	1	2
428	22	1	2	5	1	Chatgpt Gemini Perplexity	1	1	2	1	1	2	2		2	2	2	2	0	0	1	0	0	1	1	5	5	5	5	2	4	4	2	2	4	3	3	4	4	2	3	3	2	1	2	1	2	1	1
429	22	1	2	5	1	Chat gpt , gemini	1	1	2	2	1	2	2		2	4	3	1	0	0	0	0	0	0	1	4	4	4	4	4	4	4	4	4	4	5	5	5	5	1	1	1	2	2	2	2	2	1	2
430	22	1	2	5	1	Chat gpt	1	2	2	1	2	2	2		2	2	2	2	0	0	0	0	0	0	1	4	3	4	4	2	4	3	1	1	3	3	3	3	3	3	3	3	1	1	2	1	2	2	2
431	22	1	2	5	2		2	2	2	2	2	2	1	3	1				0	1	1	0	0	1	1	4	4	4	5	3	2	2	3	2	4	3	4	4	2	2	2	2	2	1	2	1	2	2	2
432	23	2	1	4	1	Chat GPT	1	1	2	1	1	2	2		1	1	2	2	0	0	0	0	0	1	0	4	3	5	5	2	3	3	2	3	5	3	3	3	2	2	2	2	2	2	1	2	2	2	2
433	20	1	1	1	1	chatgpt, gemini, perplexity ai...etc	1	1	2	1	1	2	2		2	2	2	2	1	1	1	0	0	1	1	4	3	5	4	1	3	4	3	4	4	4	3	3	5	2	2	5	2	2	1	2	2	2	2
434	22	1	4	5	1	Chat gpt/ deepseak /	1	1	1	1	2	2	2		1	1	3	1	1	0	1	1	0	0	1	4	5	5	5	3	5	5	3	4	4	5	5	5	5	5	5	5	2	2	2	2	2	1	2
435	22	1	2	5	2		2	2	2	2	2	2	2		1				0	0	0	0	0	0	0	3	3	3	3	3	3	3	3	3	3	2	2	2	2	2	2	2	2	2	2	2	2	2	1
436	20	1	1	3	1	Chat gpt	1	1	2	1	1	2	1	3	2	1	2	2	0	0	1	0	0	0	0	5	5	4	4	1	3	3	2	1	4	3	3	3	3	3	3	2	2	1	1	2	2	2	2
437	19	1	1	3	1	Ghat GPT	1	1	1	1	2	2	2		2	2	2	1	0	0	0	0	1	1	0	4	4	5	4	3	3	3	3	3	3	3	4	4	2	4	3	3	2	2	2	2	2	2	1
438	20	1	1	3	2		2	2	2	2	1	2	2		1				0	0	0	0	0	1	1	4	3	4	4	2	3	3	3	3	2	3	3	3	3	3	3	3	2	2	1	2	2	2	2
439	20	1	1	3	1	Chat gpt	1	1	1	1	2	2	1	3	1	2	2	2	1	0	1	0	1	0	1	4	4	4	4	4	4	4	4	4	4	4	3	4	3	4	3	4	2	1	2	1	2	2	2
440	25	2	1	3	1	Ghat GPT	1	2	2	2	1	2	1	1	2	2	2	2	0	0	1	0	0	0	1	3	3	3	3	3	3	3	3	3	3	3	3	3	3	3	3	3	2	1	2	1	2	2	2
441	19	2	1	3	1	Gpt gimini	1	2	2	1	2	2	2		2	4	2	1	0	0	1	0	1	1	1	5	5	4	5	1	4	5	5	2	3	5	5	5	5	4	5	5	2	2	2	2	2	1	2
442	20	1	1	3	2		2	2	2	2	2	2	2		2				0	1	1	0	1	1	1	3	4	5	2	4	5	5	4	3	5	5	5	3	4	3	3	4	2	2	2	2	2	2	2
443	21	2	1	4	1	Chat gpt , gemini	1	1	2	2	2	2	2		2	1	2	1	0	0	0	0	1	0	1	4	4	5	4	1	3	2	1	4	4	3	4	4	4	2	2	1	2	1	1	2	2	1	2
444	22	1	1	4	2		2	2	2	2	1	2	1	3	1				0	0	0	0	1	0	0	4	4	4	4	4	4	4	4	4	4	3	3	4	3	3	3	3	2	2	2	2	2	1	2
445	21	1	1	4	1	Ghat GPT	1	2	2	1	2	2	2		1	2	1	1	0	0	1	1	0	1	1	5	5	5	5	2	5	4	1	1	5	3	4	2	2	2	5	3	2	2	2	2	2	2	1
446	19	2	1	2	1	Ghat GPT	1	2	2	1	1	2	2		2	1	3	1	1	1	1	1	1	1	1	4	4	4	4	4	4	1	1	1	1	3	2	3	3	3	2	3	2	1	2	1	2	2	1
447	19	1	1	2	1	Ghat GPT	1	1	1	2	2	2	2		1	1	1	1	0	1	1	0	0	0	1	4	5	5	5	2	4	4	4	5	4	3	3	4	5	2	4	5	2	2	1	1	2	1	2
448	19	1	1	2	2		2	2	2	2	2	2	2		1				0	0	0	0	0	0	1	3	4	3	5	5	4	4	1	2	4	3	3	3	3	1	1	2	2	2	1	1	2	1	2
449	20	1	1	3	2		2	2	2	2	2	2	1	3	2				0	0	0	0	0	0	0	4	4	4	4	4	4	4	4	4	4	1	1	1	1	1	1	1	2	2	2	2	2	2	1
450	18	1	1	2	1	Chat GBT	1	2	2	2	1	2	2		2	4	2	2	1	1	0	0	0	0	1	4	4	5	4	2	3	4	2	4	3	3	2	2	4	2	2	2	1	2	2	2	2	2	1
451	19	1	1	2	1	Ghat GPT	1	1	1	1	2	1	2		1	2	2	2	0	1	1	0	1	1	1	5	4	4	2	2	2	3	2	5	5	4	5	5	3	5	2	2	2	2	1	2	2	2	2
452	20	1	1	2	1	chat GPT	1	2	2	1	2	2	1	3	1	2	2	2	0	0	1	0	1	1	1	5	4	4	4	2	3	4	2	2	3	4	3	4	2	2	4	2	1	2	1	2	2	2	2
453	19	1	1	2	2		2	2	2	2	2	2	1	1	2				0	0	0	0	1	1	1	4	4	4	4	3	4	4	4	4	4	3	3	3	3	2	2	2	2	2	2	2	2	1	2
454	20	1	1	4	1	Chat GPT	1	2	2	1	2	2	2		2	2	2	3	1	1	1	0	0	0	1	5	3	5	5	5	5	5	3	5	3	2	3	2	2	2	2	2	2	2	1	2	2	2	2
455	21	1	1	4	1	Chat gpt , gamma	1	1	2	2	2	2	2		2	4	2	2	0	0	1	0	0	0	1	5	4	5	5	2	4	4	2	5	4	4	2	3	4	3	4	4	2	2	1	1	2	1	2
456	19	1	1	2	1	Ghat GPT	1	2	2	2	1	2	2		2	1	2	2	0	0	1	0	1	0	1	4	4	5	5	3	4	4	3	3	4	3	3	3	3	3	4	4	2	2	2	2	2	2	2
457	23	1	1	5	1	Ghat GPT	1	1	2	2	1	2	1	3	1	3	2	2	0	0	1	0	0	1	1	1	4	4	5	5	5	5	4	5	4	4	4	5	4	2	4	5	1	2	2	2	2	1	1
458	24	2	1	4	1	Chat GPT	1	2	2	1	1	2	2		1	1	2	1	0	0	1	0	0	0	1	4	5	4	4	3	4	4	2	4	3	3	3	4	4	2	4	4	1	2	1	2	1	1	1
459	19	1	2	2	1	Chat gpt, deepseak	1	2	2	1	2	2	2		2	1	2	2	0	0	1	0	0	0	0	4	3	5	5	2	3	4	3	4	4	2	3	4	4	2	2	2	2	2	2	2	2	2	1
460	40	1	1	3	1	Ghat GPT	1	2	1	1	1	1	2		1	3	2	1	0	0	1	1	1	0	0	5	5	5	5	4	4	4	2	4	2	4	4	4	4	3	3	4	2	2	2	2	2	2	2
461	20	1	1	3	1	Chat Gpt	1	2	2	1	2	2	2		1	3	2	1	1	1	1	0	0	0	1	5	4	4	4	1	4	4	2	2	1	3	3	3	3	3	3	3	1	2	1	1	1	2	2
462	19	2	1	2	1	ChatGPT - Gemini	1	2	2	2	1	2	1	3	2	4	2	1	0	0	1	0	0	1	1	5	5	5	5	2	5	3	2	5	5	5	3	3	5	2	3	5	2	2	2	2	2	1	2
463	22	1	1	2	1	ChatGPT	1	1	1	1	1	2	2		2	1	2	1	0	1	1	0	0	0	1	5	4	4	4	4	5	5	5	5	3	3	4	5	4	5	4	5	2	2	2	2	2	1	1
464	18	1	1	2	1	chat / gemini	1	2	2	1	2	2	2		1	1	2	2	0	0	1	0	0	0	0	4	3	5	4	1	4	4	3	4	3	3	4	3	4	3	3	4	1	1	1	2	1	1	2
465	20	2	1	3	1	Ghat GPT	1	2	2	2	2	2	1	3	1	1	2	1	1	1	1	1	1	1	1	3	3	3	3	3	3	3	3	3	3	3	4	4	4	4	4	4	2	2	1	1	2	2	2
466	19	1	1	2	1	Ghat GPT	1	2	2	2	2	2	1	1	2	1	2	2	1	0	1	1	0	1	1	4	4	5	4	2	3	4	3	4	4	3	2	2	3	3	3	3	2	2	2	2	2	2	2
467	19	2	1	2	2		2	2	2	2	1	2	2		2				0	0	1	0	0	0	0	3	2	4	3	2	3	3	2	3	4	2	2	4	3	2	2	1	1	2	2	2	2	2	2
468	18	1	1	1	1	gemini. ChatGPT	1	1	1	1	2	2	2		2	2	2	2	0	0	1	0	0	1	1	5	4	5	4	2	4	5	4	4	3	4	4	4	3	3	4	5	1	1	1	1	1	1	1
469	18	1	1	2	1	Chat GPT	1	2	2	2	2	2	2		2	1	2	1	0	0	1	0	0	1	0	3	5	5	5	5	5	5	5	5	5	4	4	4	4	3	4	4	2	2	1	1	2	2	2
470	18	1	1	1	2		2	2	2	2	2	2	1	3	1				0	1	1	0	1	0	1	5	4	4	5	3	4	4	3	5	3	3	3	5	3	3	5	3	2	2	2	2	2	2	2
471	18	1	1	1	1	Ghat GPT	1	2	2	2	1	2	2		1	1	1	1	1	0	1	0	1	0	1	4	3	2	5	4	3	2	5	4	3	5	4	3	2	5	4	3	1	2	2	2	2	2	2
472	20	1	1	3	1	Ghat GPT	1	1	1	1	1	2	2		2	3	2	2	0	0	1	0	0	1	1	3	3	3	3	3	3	3	3	3	3	3	3	3	3	3	3	3	2	2	2	2	2	1	2
473	22	2	1	4	1	Chat GPT	1	1	1	1	2	1	2		1	2	3	1	1	1	1	0	0	0	1	4	4	4	4	2	4	4	3	4	3	4	4	4	4	4	4	4	2	2	1	1	2	1	2
474	19	1	1	2	2		2	2	2	2	2	2	2		1				0	0	0	0	0	0	0	3	3	3	3	3	3	3	3	3	3	3	3	3	3	3	3	3	2	2	1	2	2	2	2
475	19	1	1	3	2		2	2	2	2	2	2	1	3	2				0	0	1	0	0	0	1	4	4	5	5	3	3	4	3	3	4	2	2	2	2	2	2	2	1	2	1	1	2	1	2
476	18	2	1	2	2		2	2	2	2	2	2	2		2				0	0	1	0	1	0	1	4	3	2	2	2	3	3	3	3	4	3	3	3	2	2	3	3	1	2	2	2	1	2	1
477	19	2	1	1	1	Chat GPT	1	1	2	2	2	2	2		1	1	2	2	0	0	1	0	0	1	0	4	3	4	5	3	3	4	4	4	3	3	3	3	3	3	3	3	2	2	2	2	2	2	2
478	18	1	1	1	2		2	2	2	2	2	2	1	3	1				1	0	1	0	0	0	1	3	3	4	4	4	3	3	2	3	4	2	3	4	3	4	3	3	2	2	1	2	2	2	2
479	19	2	1	2	1	Chat gpt , Gemine , canva AI	1	2	1	1	2	2	1	1	2	2	2	2	0	0	1	1	1	1	1	3	4	4	4	2	3	4	2	4	3	3	4	4	2	2	2	2	2	2	1	1	2	2	2
480	21	1	1	4	1	Ghat GPT	1	2	2	2	2	2	2		2	2	2	2	0	0	0	0	0	0	1	5	5	5	5	2	4	4	2	2	3	2	3	3	2	3	4	3	1	2	2	1	1	1	1
481	21	1	1	4	1	Chat GPT	1	1	2	2	1	2	2		2	3	2	2	0	0	1	0	0	1	1	4	4	4	4	2	3	4	2	4	4	3	4	3	3	2	2	2	2	1	2	2	1	1	1
482	21	1	1	4	1	chat GPT	1	1	1	1	1	2	2		2	3	2	2	0	0	1	0	0	0	1	5	5	4	4	3	4	4	4	4	4	3	3	3	3	3	3	3	1	2	1	2	1	2	1
483	21	1	1	4	1	Ghat GPT	1	1	2	1	2	2	1	3	1	4	2	2	0	0	1	0	0	1	1	4	4	4	4	2	4	4	4	3	3	5	5	5	5	5	5	5	2	2	2	2	2	1	2
484	19	1	1	2	1	Ghat GPT	1	2	2	2	2	2	2		1	4	3	2	0	0	1	0	1	1	1	4	4	4	4	3	3	3	3	3	3	4	3	3	3	3	3	3	2	2	1	2	1	1	2
485	19	1	1	2	2		2	2	2	2	2	2	2		2				0	0	0	0	0	0	0	4	3	4	3	3	4	3	3	3	3	3	3	3	3	3	3	3	2	2	2	2	2	2	2
486	19	2	1	2	2		2	2	2	2	2	2	2		1				0	0	1	0	0	0	0	4	4	4	4	2	2	4	4	4	4	3	3	3	2	2	2	2	1	2	2	2	2	2	2
487	21	1	1	3	1	Ghat GPT	1	1	2	2	1	2	2		1	4	2	2	0	1	1	0	0	0	0	5	5	4	5	2	5	5	5	4	5	3	3	3	2	2	4	3	2	1	1	1	2	2	2
488	20	1	4	3	1	Ghat GPT, deepseek	1	1	1	1	1	2	1	3	2	2	2	2	0	0	1	1	0	0	0	5	5	5	5	5	5	5	5	5	5	3	3	3	3	3	3	3	1	2	2	1	2	1	1
489	19	1	1	3	1	ChatGPT	1	1	2	1	2	2	2		2	3	2	2	0	0	1	1	0	1	1	4	4	4	4	2	5	4	3	2	2	3	4	4	4	3	5	1	2	2	1	2	2	1	1
490	22	1	2	5	1	ChatGPT	1	2	2	2	1	2	2		1	4	3	2	0	0	0	0	0	0	0	3	4	5	5	3	4	3	2	4	5	5	5	5	5	3	3	3	2	2	2	2	2	1	2
491	22	1	2	5	1	Chat GPT	1	1	2	1	1	1	1	3	1	2	2	2	0	0	1	0	0	0	1	3	5	4	4	3	4	4	1	5	4	4	5	4	3	3	2	1	2	2	2	2	2	1	2
492	20	1	4	3	1	Chat GPT	1	1	2	1	1	2	1	1	2	3	2	2	0	0	1	0	0	0	1	4	4	5	4	1	2	3	2	3	2	4	4	4	4	3	3	3	1	2	2	2	2	1	1
493	21	2	1	4	1	Chat gpt	1	1	1	1	2	2	2		2	1	2	4	0	0	1	0	0	1	1	4	4	5	4	3	4	4	2	4	4	4	3	4	3	2	3	3	2	1	1	2	2	2	2
494	19	2	1	2	1	ChatGPT ,Google Gemini , Microsoft Copilot , QuillBot	1	2	2	2	1	2	2		2	2	3	2	1	0	1	0	1	1	0	4	4	5	4	1	5	2	1	3	5	3	2	3	4	1	1	3	2	2	1	1	2	1	2
495	20	1	1	3	1	Chatgpt	1	1	1	1	1	2	2		2	3	2	2	0	0	0	0	0	1	0	4	4	5	4	2	3	3	1	5	4	4	5	5	5	4	4	4	1	2	2	2	1	2	2
496	19	1	1	2	1	Ghat GPT	1	1	1	1	1	2	1	3	1	4	2	1	1	1	1	1	1	1	1	5	5	5	5	2	5	5	2	5	4	5	3	5	3	1	2	2	1	1	1	1	1	1	1
497	19	1	4	3	1	Chat GPT, GAMMA	1	1	1	1	1	2	2		1	3	2	2	0	1	0	0	1	1	1	5	4	4	4	2	4	4	2	3	3	4	4	4	4	2	4	2	2	1	2	2	2	1	1
498	20	1	4	3	1	Chat GPT	1	1	2	2	1	1	2		2	2	2	2	0	0	1	0	0	1	1	3	3	5	5	2	3	4	1	3	5	4	4	3	3	2	2	2	2	2	1	2	2	2	2
499	22	1	1	4	1	chat gpt,gemini	1	1	1	1	1	2	2		1	4	3	1	0	0	0	1	0	1	1	5	5	5	5	3	4	5	3	4	3	5	5	5	5	5	5	5	1	1	1	1	1	1	1
500	20	1	2	3	1	Ghat GPT	1	1	1	1	2	2	2		1	1	2	4	0	0	0	0	0	0	0	3	2	3	3	2	1	2	2	3	5	5	5	5	5	3	4	2	1	2	1	2	1	1	2
501	20	1	1	3	1	Chat GPT and Copilot	1	1	2	2	1	1	1	3	2	1	2	2	0	0	1	0	0	1	1	5	5	5	5	1	5	5	2	5	4	3	3	3	3	1	5	5	1	1	1	2	2	2	1
502	21	1	1	4	1	Chatgpt	1	1	2	1	2	2	2		2	4	2	1	0	0	1	0	1	0	1	4	4	4	5	2	4	4	3	3	3	4	4	4	5	5	4	3	1	2	2	1	2	2	2
503	20	2	4	3	1	Chat GPT manous copilot	1	1	2	1	1	2	2		1	2	3	2	0	0	1	0	0	1	1	4	4	5	3	1	3	3	4	4	4	4	3	3	5	2	4	3	2	2	1	1	2	1	2
504	21	1	1	4	1	Chat GPT	1	2	2	1	1	2	1	3	1	3	2	1	0	1	1	0	1	1	0	5	5	3	5	3	5	5	2	3	4	4	4	5	4	1	4	3	2	2	2	2	2	1	2
505	21	1	1	4	1	Ghat GPT , gimini	1	2	2	1	2	2	1	1	2	4	2	1	0	0	0	0	0	1	1	4	4	4	5	2	4	5	2	4	3	5	4	5	5	4	5	2	2	2	2	2	2	2	2
506	19	1	1	2	2		2	2	2	2	1	2	2		2				0	1	1	0	1	0	1	4	3	4	4	4	4	3	4	4	4	3	4	4	5	4	5	5	2	2	1	2	2	2	2
507	20	1	2	3	1	Ghat GPT - ai pdf - Gemini	1	1	2	2	1	2	2		2	4	2	1	1	0	0	0	0	1	1	4	4	5	5	2	4	5	3	3	3	5	5	5	5	3	3	3	1	2	1	1	2	1	2
508	19	2	2	2	1	Chatgpt	1	1	2	2	1	2	2		2	1	2	2	1	0	1	0	1	1	1	5	5	5	5	2	4	4	2	4	4	4	4	4	2	1	5	5	1	2	2	2	2	2	2
509	22	1	1	4	1	Chat GPT	1	1	1	1	1	2	1	3	1	2	2	1	0	0	1	0	1	1	1	4	4	4	5	3	4	4	3	3	2	3	4	5	4	4	4	4	1	1	2	2	2	1	1
510	19	1	4	2	1	ChatGPT	1	2	2	1	1	2	2		1	3	1	1	0	0	1	0	0	1	1	4	4	5	5	3	4	4	4	4	3	4	4	4	4	3	4	4	2	2	1	2	2	2	2
511	19	1	4	2	1	Ghat GPT	1	2	2	2	2	2	2		2	4	2	1	0	0	1	0	0	1	0	4	2	4	3	1	2	3	2	2	2	5	5	5	4	2	5	5	2	2	1	2	1	2	1
512	19	1	1	1	2		2	2	2	2	1	2	2		1				0	0	1	0	0	1	1	5	5	5	5	2	5	5	2	5	4	3	3	3	5	3	5	5	1	1	2	1	1	1	1
513	20	1	4	3	1	Ghat GPT	1	1	1	1	1	2	2		1	4	2	2	0	0	1	0	0	1	1	4	4	5	4	2	3	3	2	4	3	5	3	3	3	3	4	2	1	2	2	2	2	2	2
514	21	1	2	4	1	Deepseek , Chatgpt ,blackbox	1	1	1	1	1	2	1	3	2	3	2	1	1	0	1	0	1	1	1	5	5	5	5	2	5	5	2	2	5	4	4	4	4	2	4	5	1	2	1	2	1	2	2
515	20	1	4	3	1	Chatgpt.com Blackbox.ai	1	1	1	1	1	2	2		2	1	2	2	0	0	1	1	0	0	0	4	4	4	4	1	4	4	3	3	4	4	4	4	4	4	4	4	1	1	1	2	2	1	1
516	22	1	1	4	1	chat gpt	1	2	2	1	1	2	2		1	2	2	2	1	0	1	0	0	0	0	4	4	4	3	2	3	3	2	3	4	3	4	3	3	2	3	3	2	1	2	1	2	2	2
517	22	1	1	4	1	Chat gpt	1	1	2	2	1	2	1	3	1	2	2	1	1	0	1	0	0	1	1	4	4	4	5	3	4	4	3	4	3	4	4	4	3	2	3	3	2	2	1	2	2	1	1
518	21	1	2	4	1	Chatgpt	1	1	2	1	1	2	1	1	2	1	2	2	0	0	1	0	0	1	1	3	4	4	4	3	4	4	2	4	4	4	4	3	4	2	2	3	1	1	1	1	1	2	2
519	20	2	1	3	1	Chatgpte	2	2	2	1	2	2	2		2	2	2	3	0	0	1	0	0	0	1	4	5	4	4	2	3	4	2	4	3	2	3	3	3	3	3	3	1	2	1	2	2	1	2
520	20	1	1	3	1	Ghat GPT .deep seek	1	2	2	2	1	2	2		2	3	2	1	0	0	1	0	0	0	1	2	2	2	2	2	3	5	5	5	2	4	2	5	4	2	5	2	2	2	1	2	2	2	2
521	19	2	1	3	1	Chatgbt, Gemini, Deep seek	1	1	2	1	1	2	2		2	1	2	2	1	1	1	1	0	1	1	4	5	5	5	2	5	4	2	4	3	3	4	4	2	2	3	2	2	1	1	2	2	1	2
522	22	1	1	4	1	ChatGPT	1	1	1	1	2	2	1	3	1	2	2	2	0	0	0	0	0	1	1	5	5	5	5	2	4	4	2	3	4	3	4	4	4	4	2	3	1	1	1	1	1	1	1
523	20	1	1	3	1	Ghat GPT	1	2	2	2	2	2	2		1	4	2	2	1	1	1	1	1	1	1	4	4	4	4	4	4	4	4	4	4	4	4	4	4	4	4	4	2	1	2	2	2	2	2
524	19	1	1	2	2		2	2	2	2	1	2	2		2				0	0	1	0	0	1	0	3	4	5	4	4	4	4	3	5	3	3	5	4	3	5	3	5	2	2	2	2	2	2	2
525	20	1	2	3	1	Chat Gpt and zero chat and google	1	1	1	1	2	2	2		1	4	2	1	0	0	1	0	0	1	1	5	5	5	4	2	3	4	3	4	5	3	5	5	3	2	2	2	1	1	1	2	1	1	1
526	19	1	1	2	2		2	2	2	2	1	2	2		1				0	0	1	0	0	1	0	3	3	5	5	2	5	5	2	5	5	2	2	2	2	3	2	2	1	2	1	1	2	2	2
527	18	1	3	1	1	Chat gbt	1	1	2	2	1	2	1	3	2	4	1	1	0	0	1	0	0	0	1	4	5	5	5	2	4	3	1	3	4	5	5	5	5	2	2	3	2	2	1	2	1	2	2
528	18	1	3	1	1	Chat gbt	1	2	2	2	1	2	2		2	1	2	2	0	0	0	0	0	0	1	4	3	5	4	2	3	4	2	4	4	2	3	4	4	2	3	3	2	1	2	2	2	2	2
529	21	2	2	3	1	Chat gpt	1	2	1	1	2	2	2		1	1	2	2	0	0	1	0	0	0	1	5	5	5	5	2	4	4	4	4	2	2	3	2	2	3	2	3	1	2	1	1	2	1	1
530	18	2	3	1	1	Chat gpt	1	1	2	1	2	2	1	3	1	1	2	4	1	1	0	1	0	1	1	3	1	4	3	1	1	1	1	5	5	2	3	1	2	2	2	1	1	1	1	2	1	1	2
531	18	1	3	1	1	Chat gbt , Gimeni , canva , notebookLM	1	1	2	1	2	2	1	1	2	4	2	2	0	0	1	0	0	1	1	3	4	4	5	3	3	4	2	3	5	2	2	2	4	3	2	2	2	2	2	2	2	2	2
532	22	1	2	5	1	Chatgpt	1	2	2	1	1	2	2		2	1	2	2	0	0	1	0	0	1	0	4	5	5	4	3	4	4	3	3	4	3	4	4	5	3	3	4	2	1	2	2	2	2	2
533	22	1	2	5	1	ChatGPT	1	1	2	1	2	2	2		2	2	2	2	0	0	0	0	0	1	1	3	3	4	4	2	3	4	3	4	4	4	4	3	3	2	2	2	2	2	1	2	2	1	1
534	22	1	2	5	1	Ghat GPT	1	1	2	1	1	2	2		2	4	2	2	1	0	1	0	1	0	1	3	3	3	3	3	3	3	3	3	3	2	3	2	3	2	3	2	1	2	1	1	1	2	2
535	22	1	1	4	1	Chatgpt	1	1	1	1	1	2	1	3	1	3	2	1	1	0	1	0	0	1	1	5	5	5	5	4	5	5	5	5	4	4	2	2	4	2	4	5	1	1	1	1	2	2	1
536	22	1	2	5	1	Chat GPT	1	1	1	1	1	2	2		1	1	2	2	0	0	0	0	0	0	1	4	4	4	4	4	4	4	4	4	4	5	4	4	4	4	4	4	1	1	2	2	2	1	2
537	22	1	2	5	1	Chat gpt	1	1	1	1	2	2	2		2	1	2	2	1	0	1	0	0	0	1	4	4	4	4	2	4	4	2	2	4	3	3	3	3	3	3	3	1	2	2	2	2	2	2
538	19	1	3	2	1	Ghat GPT	1	2	2	2	1	2	2		1	4	2	1	0	0	1	0	0	1	0	5	5	5	5	3	5	5	3	3	4	3	3	3	3	3	3	3	2	2	2	2	2	2	2
539	22	1	1	3	1	Ghat GPT	1	1	2	1	1	2	2		1	2	2	2	0	0	1	1	0	1	0	4	5	4	4	2	3	4	2	2	5	4	4	5	3	3	3	4	1	1	1	2	2	1	1
540	21	1	1	4	1	Ghat GPT	1	1	1	2	1	2	1	3	2	1	2	1	0	0	0	0	0	0	0	5	5	5	5	5	5	5	5	5	5	2	3	3	3	1	4	2	1	2	2	2	2	2	2
541	21	1	1	4	1	Chat gpt , Gamma	1	1	1	1	1	2	2		2	2	2	2	0	0	1	0	1	1	1	4	4	4	4	3	4	4	2	3	4	3	3	3	3	2	2	2	2	1	1	2	1	1	2
542	19	1	1	3	1	Chat gbt	1	2	2	1	1	2	2		1	4	2	2	0	0	1	1	0	0	1	3	4	3	4	2	2	3	5	4	3	4	3	3	5	4	4	5	2	2	1	2	1	1	2
543	22	1	2	5	1	chatGPT	1	1	1	1	1	2	1	3	1	1	2	3	0	0	0	0	0	0	1	4	4	4	3	3	2	4	2	2	4	3	3	3	3	3	1	2	1	1	1	2	2	2	2
544	19	1	1	2	1	Chatgbt	1	2	2	1	2	2	1	1	2	1	2	1	1	0	1	0	0	0	1	3	4	5	5	5	4	5	2	2	5	3	4	4	5	2	2	3	2	2	1	1	2	2	2
545	21	1	1	4	1	Chat GPT	1	2	2	2	2	2	2		2	3	2	2	0	0	0	0	0	0	1	4	4	4	4	1	3	4	1	3	4	4	4	4	4	4	3	3	1	2	2	2	1	1	1
546	20	1	1	3	1	Ghat GPT	1	2	2	2	1	2	2		2	1	2	2	0	0	1	0	1	0	0	2	3	4	3	2	4	2	2	3	4	4	4	4	4	3	4	3	2	2	2	2	2	1	2
547	22	1	1	4	1	Chatgbt	1	2	2	1	2	2	2		2	1	2	3	0	0	0	0	0	0	1	5	3	4	3	2	4	3	2	2	4	3	3	3	4	4	4	3	2	2	2	2	2	2	1
548	22	1	1	4	2		2	2	2	2	2	2	1	3	1				1	1	1	1	1	1	1	3	3	3	3	3	3	3	3	3	3	3	3	3	3	3	3	3	2	1	1	2	2	1	1
549	20	1	1	3	1	GhatGPT , Copilot , Gimini	2	2	2	1	2	2	2		1	4	2	2	0	0	1	1	1	1	1	4	4	4	3	2	3	4	2	3	3	3	4	3	4	2	2	3	2	2	1	2	2	2	2
550	21	1	1	3	2		2	2	2	2	2	2	2		2				0	0	1	0	1	0	1	4	5	4	4	4	4	4	4	4	4	2	5	5	4	4	4	4	2	2	2	2	2	1	2
551	22	1	1	4	1	Chat get,Gemini	1	1	1	1	2	2	2		1	1	2	2	0	0	0	0	0	1	0	4	4	4	4	3	4	4	3	3	3	3	3	3	3	3	4	3	2	1	2	2	2	1	1
552	24	1	1	4	2		2	2	2	2	2	2	2		1				0	1	1	0	0	1	0	5	4	4	5	3	5	4	3	4	5	3	4	4	4	2	3	4	1	1	2	2	2	2	2
553	22	1	1	4	1	Ghat GPT	2	2	2	2	1	1	1	3	2	1	2	2	0	1	1	0	0	0	1	4	4	4	4	4	3	3	3	3	3	3	3	3	3	3	3	3	2	1	2	2	2	1	2
554	21	1	1	3	1	Chatgpt	1	1	1	1	1	2	2		2	3	2	2	0	0	1	1	0	0	0	5	4	4	3	4	3	3	3	4	3	3	4	4	4	4	3	4	2	1	2	2	2	2	1
555	21	1	1	4	1	Chat gpt	1	1	1	1	2	2	2		1	1	2	2	0	0	1	0	0	1	1	5	5	5	5	3	3	4	2	4	4	5	5	5	5	4	1	4	2	2	2	2	2	1	2
556	21	1	1	4	1	Chat GPT	1	2	1	1	2	2	1	3	1	3	2	2	0	0	1	0	0	0	1	4	4	4	4	3	5	4	2	3	5	4	4	3	2	3	2	3	1	1	2	2	2	1	1
557	21	1	4	4	1	Deepseak , Gemini , ChatGPT	1	1	2	1	1	2	1	1	2	1	2	2	1	0	0	0	1	0	1	4	4	4	4	3	4	4	3	4	4	3	4	4	4	2	4	3	2	2	2	2	2	1	1
558	18	1	1	1	1	Chat gpt	1	1	1	1	1	2	2		2	1	2	2	1	1	1	1	1	0	0	3	3	3	3	2	5	3	3	3	3	3	2	3	2	2	2	3	2	2	1	2	2	2	2
559	21	1	4	4	1	chat gpt, Gemini, deepseek, chat pdf	1	1	2	1	1	2	2		2	2	2	1	1	1	0	0	0	1	1	5	5	5	5	2	5	5	5	5	5	4	5	5	4	5	5	5	2	2	2	2	2	2	1
560	18	1	1	1	1	Ghat GPT	1	1	1	1	1	2	2		2	3	2	1	0	0	0	0	0	0	0	3	4	5	5	4	3	4	3	4	3	3	4	4	4	2	5	3	2	1	2	2	2	2	2
561	20	1	1	3	1	Chat gpt	1	1	1	1	1	1	1	3	1	2	2	1	1	1	1	0	1	1	1	4	4	4	5	3	4	5	5	5	5	3	3	4	4	4	4	4	2	2	1	2	2	2	2
562	19	1	1	1	1	Chat GPT	1	2	1	1	2	2	2		1	2	1	2	1	1	0	0	1	0	1	3	4	4	4	2	4	4	3	3	5	4	4	3	5	5	5	3	2	2	2	2	2	2	1
563	21	1	1	5	1	Chatgpt	1	2	2	2	1	2	2		2	2	2	2	0	0	1	0	0	0	0	4	5	4	4	3	4	4	3	4	4	3	4	4	5	4	4	4	2	2	2	2	2	1	2
564	20	1	1	4	1	ChatGpt	1	1	2	1	2	2	2		1	2	2	2	0	0	1	0	0	1	0	5	5	5	5	1	5	3	1	5	4	5	5	5	3	3	5	1	2	2	2	2	2	1	2
565	18	1	1	1	1	Ghat GPT	1	2	2	2	2	2	2		1	2	3	2	0	1	1	1	0	0	0	3	4	5	5	2	5	3	4	3	4	4	4	5	2	1	2	1	2	2	1	1	2	2	2
566	19	1	1	3	1	Ghat GPT	1	2	2	2	1	2	1	3	2	2	2	2	1	1	0	0	0	0	1	5	4	4	4	1	3	3	2	2	3	3	3	3	3	3	3	3	2	2	1	2	2	2	2
567	23	2	1	5	1	chat gpt	1	1	2	2	2	2	2		2	1	2	2	0	0	1	0	0	0	0	4	3	5	5	2	3	4	4	3	4	4	4	3	3	2	2	2	1	2	2	2	2	1	1
568	18	1	1	1	2		2	2	2	2	2	2	2		1				0	0	0	0	0	0	0	3	3	3	3	3	3	3	3	3	2	4	3	4	5	4	2	4	1	2	2	2	1	2	2
569	18	1	1	1	1	Chatgpt. AI	1	2	2	2	1	2	1	3	1	2	2	3	0	0	1	0	0	1	0	3	4	5	5	3	4	4	3	4	5	3	4	3	5	2	4	3	1	1	2	2	2	2	2
570	19	1	1	2	1	Ghat GPT	1	1	1	1	2	2	1	1	2	3	2	2	0	0	0	0	0	0	0	4	2	2	4	2	1	3	1	5	1	5	1	3	5	2	2	4	1	1	1	1	1	1	1
571	18	1	1	1	2		2	2	2	2	2	2	2		2				0	0	1	1	1	0	1	4	4	4	2	4	2	5	2	2	2	3	2	2	3	5	4	4	2	2	2	2	2	2	2
572	22	1	1	4	2		2	2	2	2	2	2	2		2				1	0	1	0	0	0	1	4	4	3	3	5	2	5	2	2	4	3	3	4	4	2	3	4	1	1	2	2	1	1	2
573	18	1	1	1	1	Ghat GPT	1	2	2	2	2	2	2		2	1	2	3	1	0	1	0	0	1	1	3	2	3	4	5	4	3	4	4	4	3	5	3	4	4	4	3	2	1	1	1	2	2	2
574	19	1	1	2	2		2	2	2	2	1	2	1	3	1				0	0	1	1	1	1	1	5	4	5	3	3	4	3	3	4	3	2	3	5	3	2	4	2	1	1	2	1	2	2	2
575	19	1	1	2	1	Ghat GPT	2	2	2	2	1	2	2		1	1	2	2	0	0	1	0	0	0	1	3	4	3	4	4	3	3	3	3	3	2	2	2	2	2	2	2	2	2	2	2	2	2	2
576	18	1	1	2	1	Ghat GPT	1	1	1	1	1	2	2		2	2	2	2	0	0	0	0	0	0	0	4	4	4	5	3	2	3	3	3	4	3	4	4	2	3	2	2	2	1	2	1	1	2	2
577	19	1	1	3	1	Ghat GPT	1	2	1	1	2	2	2		1	2	2	2	0	0	0	0	0	0	0	3	4	3	4	3	4	3	4	3	4	3	2	2	2	2	3	2	1	1	1	1	1	1	1
578	20	1	4	3	1	gemini	1	2	2	1	2	2	2		1	4	2	1	0	0	1	0	0	1	1	4	3	4	4	1	4	3	4	4	3	3	3	3	3	3	3	3	2	2	1	2	1	2	2
579	22	1	1	4	2		2	2	2	2	1	2	1	3	2				0	0	1	0	0	1	1	4	4	3	4	3	3	4	3	4	4	3	3	3	3	1	2	2	1	1	2	1	1	2	1
580	19	1	4	3	1	Chat gpt ' gimini	1	1	2	1	2	2	2		2	3	2	2	0	0	1	0	0	1	1	4	4	4	5	3	4	4	4	4	3	5	5	5	5	5	5	5	2	2	1	2	2	1	2
581	18	1	1	2	1	Chatgpt, deepseak	1	1	2	1	1	2	2		1	1	2	1	0	0	1	0	1	1	1	5	5	5	5	3	4	5	2	4	4	4	4	5	5	5	4	4	1	1	1	1	1	1	1
582	20	1	1	3	1	Chat gpt	1	2	1	2	1	2	1	3	1	2	2	2	1	0	1	0	0	0	1	4	4	4	3	2	4	3	2	3	5	4	4	3	3	4	3	4	2	2	1	2	1	1	2
583	20	1	1	3	1	Ghat GPT	1	1	1	1	2	2	1	1	2	1	2	2	0	0	0	0	0	0	0	4	4	4	4	4	4	4	4	4	4	3	3	3	3	3	3	3	2	1	2	2	2	2	2
584	20	1	1	3	2		2	2	2	2	1	2	2		2				0	0	1	0	1	0	0	3	4	4	4	4	4	3	4	3	4	3	3	3	2	3	2	3	1	2	1	1	2	2	2
585	22	1	2	4	1	GPT/copilot	1	1	2	1	2	2	2		2	1	3	2	1	0	1	0	0	1	0	4	3	4	4	2	3	3	3	3	3	3	3	3	4	1	1	1	2	2	2	2	2	2	2
586	19	1	4	2	1	Deepseek, chat gpt	1	2	2	1	2	2	2		2	2	2	2	0	0	1	0	0	1	1	4	4	5	4	1	5	4	3	2	3	3	3	2	3	1	2	4	2	2	1	2	2	1	1
587	19	1	2	2	1	Ghat GPT	2	2	2	2	2	2	1	3	1	1	2	2	1	0	1	0	1	1	0	4	4	4	4	4	4	4	4	4	3	3	3	3	3	2	3	1	2	2	2	2	2	2	1
588	20	1	1	3	2		2	2	2	2	2	2	2		1				0	0	1	0	0	1	1	3	2	3	4	2	2	3	2	3	5	2	2	1	1	1	2	1	1	2	1	2	2	2	2
589	21	1	1	4	1	Chat GPT , gemini	1	2	2	1	1	2	2		2	2	2	3	0	0	0	0	0	1	1	4	3	5	4	3	3	1	1	4	2	2	2	2	3	1	3	3	2	2	1	2	2	1	1
590	18	1	1	1	1	Ghat GPT	1	2	1	1	1	2	2		1	3	2	2	0	0	0	0	1	0	1	4	3	4	5	3	5	4	3	4	5	3	3	3	5	1	1	1	1	1	2	2	2	1	2
591	19	1	1	2	1	Chatgbt/google	1	1	2	1	2	2	2		1	1	2	2	0	0	1	0	1	1	1	4	4	4	3	1	3	3	1	2	5	3	3	3	3	3	2	3	2	2	2	2	1	2	2
592	22	1	1	5	1	Ghat GPT	1	2	2	2	1	2	1	3	2	1	2	2	1	1	1	0	1	1	1	4	3	4	4	2	3	4	3	4	4	2	3	3	3	3	3	3	2	2	1	2	2	2	2
593	22	1	1	5	1	Chat GPT	1	1	1	1	2	2	2		2	3	3	2	0	0	0	0	0	1	1	5	5	5	5	3	5	5	4	5	2	3	4	3	4	4	3	5	1	2	1	1	2	1	2
594	24	1	1	3	2		2	2	2	2	2	2	2		1				0	0	1	0	0	0	0	4	4	4	4	3	3	4	3	3	3	3	3	3	3	3	3	3	1	1	2	1	2	2	2
595	18	1	1	1	1	Ghat GPT	1	1	2	1	1	1	1	3	1	2	2	2	0	0	1	0	0	1	1	3	4	5	5	1	4	3	1	5	5	4	3	4	5	4	4	5	2	2	1	2	1	1	1
596	22	1	1	5	1	Chat gpt	1	1	1	1	2	2	1	1	2	1	1	2	1	0	1	0	0	1	1	4	4	4	4	4	4	3	3	3	3	3	4	4	3	2	2	2	2	2	2	2	2	1	2
597	18	1	1	1	1	Chat gpt/gimine	1	1	2	1	1	2	2		2	2	3	2	0	0	1	1	1	0	1	5	3	5	5	2	2	5	2	5	2	3	2	3	4	1	2	1	2	2	1	2	2	1	1
598	20	1	4	3	1	ChatGPT, Gemini	1	1	1	1	2	2	2		2	3	2	1	1	1	1	0	0	0	1	5	5	5	5	1	5	5	3	2	2	4	3	4	3	2	5	5	2	2	1	2	2	1	1
599	21	1	1	4	1	Chat gbt	1	2	2	2	1	2	2		2	3	2	2	0	0	0	0	1	0	0	4	3	5	3	3	3	2	2	3	5	3	3	3	2	2	2	2	2	1	2	2	2	2	2
600	20	1	1	3	1	Ghat GPT	1	1	1	1	2	2	1	3	1	3	2	2	0	0	1	0	0	0	0	4	5	5	4	5	2	5	5	5	5	4	4	4	4	4	4	4	2	2	1	1	1	1	2
601	18	2	1	1	1	Ghat GPT	1	2	2	2	2	2	2		1	2	2	1	1	0	1	0	1	1	1	4	4	4	4	4	4	4	4	4	4	4	3	3	3	2	4	3	2	1	2	2	2	2	2
602	18	1	1	1	1	Ghat GPT	1	2	2	2	2	2	2		2	2	2	2	1	1	1	1	1	1	1	4	4	4	4	4	5	5	5	5	5	4	4	4	4	4	4	4	1	1	1	2	2	2	2
603	18	2	1	1	1	ChatGPT	1	1	2	1	2	2	2		1	2	2	2	0	0	1	0	0	0	0	4	5	5	4	2	3	4	4	4	3	3	3	4	3	2	2	2	2	1	1	2	2	2	1
604	21	1	1	4	1	Chat gpt , gamma ai , slaidsher	1	1	2	1	1	2	2		1	2	2	2	0	1	1	1	0	1	1	4	3	4	4	3	4	4	3	3	3	3	3	3	2	2	2	2	1	1	2	1	1	2	1
605	18	2	1	1	1	Canva , 4g-ol	1	1	1	1	2	1	1	3	2	3	2	2	1	0	1	0	1	1	1	4	3	5	4	3	4	3	3	3	4	4	3	4	4	2	1	2	2	2	1	2	2	2	2
606	18	2	1	1	1	Chat GPT	1	2	2	1	2	2	2		2	2	2	3	0	0	1	0	0	1	0	2	3	4	4	2	3	3	1	2	4	2	3	3	2	2	1	1	1	1	1	1	1	1	1
607	23	2	1	2	1	ChatGPT, DeepSeek,	1	1	2	2	1	2	2		1	2	2	1	0	0	1	0	0	1	0	3	4	5	5	2	3	3	3	4	5	4	4	4	3	2	3	4	1	2	1	1	2	2	1
608	21	1	1	3	1	Ghat GPT	1	2	2	1	2	2	1	3	1	1	2	2	0	0	1	0	1	1	0	4	5	5	5	3	2	4	2	4	3	2	3	3	4	1	1	2	2	2	1	2	2	2	2
609	18	2	1	1	1	Ghat GPT	2	2	2	2	2	2	1	1	2	1	2	2	0	0	1	0	1	0	0	4	4	4	4	4	4	4	4	4	4	3	2	3	3	3	3	3	1	2	2	2	2	2	2
610	19	2	1	2	2		2	2	2	2	1	2	2		2				0	0	1	0	0	0	1	4	4	5	5	2	4	4	4	5	2	3	4	4	4	4	4	5	1	1	2	1	2	2	1
611	21	2	1	3	1	Ghat GPT	1	1	2	2	1	2	2		2	1	2	2	0	0	0	0	0	0	0	3	2	4	4	2	3	2	2	2	4	2	3	3	2	2	2	2	1	2	2	1	2	2	2
612	18	2	1	1	1	Chat gpt	1	2	2	1	1	2	2		2	1	2	3	0	0	1	0	0	1	1	4	3	5	4	2	4	3	2	2	3	2	3	3	1	1	2	1	2	2	1	1	2	1	2
613	22	1	1	4	1	Ghat GPT	1	1	2	1	1	2	1	3	1	1	2	2	0	0	1	0	0	1	0	5	4	5	4	3	3	4	5	3	4	3	4	5	4	5	3	3	1	1	1	2	1	1	1
614	19	1	1	1	1	Ghat GPT	1	2	2	1	1	2	2		1	2	2	2	0	0	0	0	1	1	0	1	1	1	4	1	1	1	1	1	1	1	1	1	2	3	4	3	1	1	1	1	1	2	1
615	20	1	1	3	1	Chat gbt	1	1	1	1	1	1	2		2	4	2	1	0	0	0	0	0	0	0	5	5	5	5	2	4	4	1	1	3	4	3	2	3	1	1	2	2	1	2	2	2	2	1
616	20	1	1	3	1	ChatGPT	1	1	2	2	2	2	2		1	3	2	2	1	0	0	0	0	0	1	4	3	4	4	3	3	3	3	3	4	4	4	4	3	2	4	2	2	2	2	2	1	1	1
617	20	2	1	3	1	Ghat GPT	1	1	2	1	1	2	2		1	2	2	1	1	0	1	0	0	1	1	5	5	4	5	2	4	4	2	5	4	4	5	4	3	2	2	2	2	2	2	2	2	1	2
618	20	1	1	3	1	Chat gbt gimeni	1	1	2	2	2	2	1	3	2	4	2	2	0	1	1	1	0	1	1	4	4	4	3	3	4	4	3	4	4	4	4	4	4	4	4	4	1	1	1	2	2	2	1
619	22	1	1	3	1	Ghat GPT	1	1	2	2	2	2	2		2	1	2	2	0	0	0	1	0	1	1	4	4	5	5	2	3	4	3	4	4	3	3	3	3	1	2	1	1	2	2	2	1	2	2
620	18	1	1	1	1	Chat GPT	1	2	2	2	2	2	2		1	1	2	2	0	0	0	0	0	0	0	3	3	3	3	3	3	3	3	3	3	4	2	4	3	2	2	2	1	2	2	2	2	1	2
621	18	1	1	1	1	Chatgpt	1	2	2	2	2	2	1	3	1	1	2	2	1	0	0	0	0	0	0	5	5	5	5	2	4	4	2	3	3	5	4	4	2	2	3	4	2	2	2	2	2	1	2
622	18	1	1	1	1	ChatGPT	1	1	2	2	2	2	1	1	2	2	3	2	0	0	1	0	1	1	1	4	4	4	5	1	5	4	3	1	4	3	3	3	5	3	4	3	2	2	1	1	2	2	2
623	19	1	1	2	1	Ghat GPT	1	2	2	2	2	2	2		2	1	3	2	0	0	1	1	0	1	0	4	1	5	3	1	5	3	3	4	3	3	5	2	4	2	2	3	2	2	1	2	2	2	2
624	21	2	1	4	2		2	2	2	2	2	2	2		2				1	1	1	0	0	0	1	4	2	4	4	1	1	3	1	1	4	2	3	3	2	1	2	2	2	2	2	2	2	2	1
625	18	1	1	1	2		2	2	2	2	2	2	2		2				0	0	1	0	0	1	0	3	3	4	4	1	4	1	3	2	3	3	3	3	3	3	1	1	2	2	2	2	2	2	1
626	21	1	1	3	1	Ghat GPT	1	1	2	1	2	2	1	3	1	1	2	2	0	0	1	0	0	1	1	3	3	4	5	4	4	3	3	3	5	2	3	4	3	1	1	2	2	1	1	1	2	1	2
627	19	1	1	2	1	Ghat GPT	1	1	2	1	1	2	2		1	2	2	2	0	0	1	0	0	1	1	5	3	4	5	1	3	3	4	3	3	3	3	3	3	3	3	3	2	2	2	2	1	1	2
628	19	1	1	2	1	Chat GPT	1	1	2	1	2	2	2		2	2	2	2	0	0	1	0	1	1	0	5	4	5	4	3	4	4	3	3	2	2	3	3	4	2	4	3	2	2	2	2	2	1	2
629	18	1	1	1	1	Ghat GPT	1	2	2	2	1	2	2		1	1	2	2	1	0	1	0	0	0	0	4	4	4	4	3	4	4	3	4	2	4	4	4	4	3	4	3	2	2	2	2	2	1	2
630	19	1	1	3	1	Chat GPT	1	2	2	2	2	2	2		1	2	2	2	0	0	0	0	0	1	1	2	4	3	5	3	5	4	3	3	3	3	4	4	4	2	2	2	2	2	2	2	2	1	2
631	23	2	1	4	1	Chat gbt	1	1	2	2	1	2	1	3	2	1	2	2	1	0	0	0	0	0	0	5	5	5	5	1	4	4	1	1	3	2	4	4	1	1	1	1	2	2	2	2	2	2	2
632	21	1	1	4	1	Chat GPT	1	1	1	1	2	2	2		2	2	2	1	0	0	1	0	0	1	0	3	3	4	3	1	3	2	3	4	4	3	3	3	4	3	3	3	1	2	1	2	2	2	2
633	20	1	1	3	1	Ghat GPT	2	2	2	1	2	1	2		1	2		2	1	0	1	1	0	0	1	5	2	4	2	3	4	4	2	3	4	5	1	4	4	2	4	3	1	1	1	1	1	1	2
634	20	2	1	3	1	Ghat GPT	1	2	2	2	2	2	1	3	1	2	2	2	0	0	1	0	0	1	0	4	4	4	4	4	4	4	4	4	4	4	4	4	4	4	4	4	1	1	1	1	1	1	1
635	20	1	1	3	2		2	2	2	2	2	2	1	1	2				0	0	1	0	0	1	1	4	4	5	5	3	3	4	2	2	4	4	4	5	5	2	3	3	2	1	2	2	2	2	2
636	23	2	1	5	2		2	2	2	2	1	2	2		2				0	1	1	0	1	1	1	4	4	5	4	2	3	4	3	3	4	3	3	3	3	2	2	2	2	2	1	2	2	1	1
637	20	2	1	3	1	Chatgpt	1	1	1	1	1	2	2		2	4	2	1	0	0	0	0	0	0	0	4	4	4	3	5	5	5	4	4	3	4	4	4	4	4	4	4	1	1	1	1	1	1	2
638	21	2	1	4	1	Chat gpt Gemeni	1	2	2	2	2	2	2		2	2	3	2	0	0	0	0	0	1	1	5	5	5	5	2	4	4	2	2	4	3	3	3	3	4	3	4	1	2	1	2	2	1	1
639	21	1	1	4	1	Ghat GPT	1	1	2	2	1	2	1	3	1	1	2	1	0	0	1	0	0	1	1	3	3	4	4	2	3	4	2	4	4	4	4	4	4	4	4	4	1	2	2	2	2	2	2
640	20	2	1	3	1	Ghat GPT	1	1	1	1	1	1	2		1	4	2	1	1	0	1	0	0	1	1	4	3	4	5	2	5	5	1	5	5	3	3	3	3	3	1	3	2	2	1	2	2	2	2
641	18	1	1	1	1	Chatgpt / gimini	1	2	2	1	2	2	2		2	1	2	2	1	0	1	0	1	0	0	4	4	5	4	2	3	4	3	4	4	2	3	4	2	3	3	4	2	2	2	2	1	2	2
642	19	1	1	2	1	Ghat GPT	1	1	1	1	1	2	2		1	2	1	2	0	0	0	1	1	1	1	4	3	5	4	2	4	3	1	3	5	1	1	3	3	1	2	1	2	2	1	2	2	2	1
643	22	1	1	5	1	ChatGPT	1	1	1	1	2	2	2		1	4	2	1	0	0	0	0	1	1	1	4	5	5	5	5	5	5	5	5	3	5	5	5	5	5	5	5	2	2	2	2	2	2	2
644	20	1	1	3	2		2	2	2	2	2	2	1	3	2				0	0	0	0	1	0	0	3	2	3	4	4	4	3	2	4	4	3	3	3	3	3	3	3	2	2	2	2	2	2	2
645	21	1	1	4	1	ChatGPT	1	2	2	2	1	2	2		2	2	2	2	0	1	0	0	0	0	1	4	3	5	4	4	3	4	2	3	3	3	3	3	3	1	2	1	1	2	2	2	2	2	1
646	24	1	2	6	1	Chat gpt	1	1	1	1	1	2	2		1	2	2	2	1	1	1	0	0	1	1	5	5	5	5	5	5	5	5	5	5	5	4	4	4	5	5	5	2	1	1	2	2	1	1
647	19	2	1	2	1	Notebook LM Gemini Chat GPT	1	1	1	1	1	2	1	3	1	2	2	1	1	1	1	0	0	1	1	4	4	4	5	2	2	5	3	5	4	4	4	5	3	4	2	4	2	2	2	2	2	1	1
648	21	1	1	4	1	Ghoogle,YouTube, chatgbt	1	2	2	1	2	2	1	1	2	2	3	2	0	0	0	0	1	1	0	4	4	4	5	5	4	4	3	3	3	3	3	3	4	2	2	2	2	2	2	2	2	2	1
649	20	2	1	3	1	Chat gpt	1	1	1	1	2	2	2		2	1	2	1	1	0	1	0	1	0	1	4	4	4	5	2	4	5	5	5	5	5	5	5	5	5	5	5	2	2	2	2	2	2	2
650	21	2	1	4	1	Gpt , gemine , black box	1	1	2	2	2	2	2		2	4	2	2	1	0	1	0	0	0	1	4	5	4	5	3	5	5	5	5	5	4	3	5	4	2	2	3	2	2	2	2	2	2	2
651	20	2	1	3	1	Ghat GPT	1	1	2	1	1	2	2		2	2	1	1	0	0	1	1	0	0	1	5	5	5	5	1	3	3	1	4	4	3	3	4	2	3	4	3	2	2	1	2	2	2	2
652	20	1	1	4	1	chat gpt	1	1	2	1	2	2	1	3	1	4	3	1	0	0	1	1	1	1	1	5	5	5	5	1	5	5	5	5	3	5	5	5	5	5	5	5	1	1	2	1	2	2	1
653	18	1	3	1	1	Chat GPT	1	2	2	2	1	2	2		1	1	2	1	1	1	1	0	1	1	1	5	5	5	4	1	5	5	4	2	1	4	5	5	2	1	2	1	2	2	1	2	2	2	2
654	19	2	3	2	1	ChatGbt,gemini,copilot	1	2	2	1	1	2	2		2	4	3	1	1	1	0	1	1	1	1	5	4	5	4	2	3	4	2	2	2	4	3	3	2	1	2	3	2	2	1	2	2	2	2
655	18	1	3	1	1	Black box. Chat Gpt. Gemini	1	1	1	1	2	2	2		1	3	3	4	1	0	1	0	0	1	1	5	5	5	3	2	2	5	1	2	3	5	5	5	5	5	3	5	1	1	2	2	1	1	2
656	18	1	3	1	2		2	2	2	2	1	2	2		1				0	0	1	0	0	0	0	1	1	1	1	3	2	2	3	2	3	4	4	4	3	1	1	2	2	2	2	2	2	2	1
657	20	1	1	4	1	Chat GPT	1	1	1	1	1	2	1	3	2	3	2	1	0	0	1	0	0	1	1	5	3	4	5	2	3	3	3	4	4	4	4	4	4	2	3	2	1	1	1	2	2	2	2
658	19	1	3	2	1	Chatgpt ai, canva ai, claide ai, Gemini ai, Genspark ai	1	1	1	1	2	2	2		2	4	2	1	0	0	1	0	1	1	1	4	5	4	5	5	5	5	3	5	3	4	3	4	4	3	4	4	2	1	1	1	1	1	1
659	19	1	3	2	1	Chat gpt	1	1	2	1	2	2	2		1	3	2	1	0	0	0	0	0	0	0	4	4	3	5	3	3	4	3	4	2	3	4	3	4	2	2	2	2	2	2	2	1	2	2
660	22	1	1	5	2		2	2	2	2	1	2	1	3	1				1	0	1	1	1	1	1	4	3	4	5	3	4	2	2	5	5	4	4	5	3	2	4	4	2	2	1	2	2	2	2
661	18	1	2	1	1	Ghat GPT	1	2	2	1	2	2	1	1	2	3	1	1	0	0	1	0	0	0	0	4	5	5	4	2	3	2	3	4	3	5	4	5	3	3	3	3	2	2	1	2	2	2	2
662	18	2	4	2	1	GPT	1	2	2	1	1	2	2		2	2	2	2	0	0	0	0	0	1	1	2	2	5	4	2	2	3	2	5	5	4	4	3	4	3	1	1	2	2	2	2	2	2	2
663	21	1	2	4	1	Chat gpt	1	2	2	1	2	2	2		2	4	2	2	0	0	1	0	1	1	1	5	5	5	5	4	3	5	3	4	5	5	5	5	5	5	4	5	1	2	1	2	2	2	1
664	21	1	4	4	1	Chatgpt	1	1	2	2	1	2	2		2	1	2	4	0	0	0	0	0	0	0	3	3	3	3	3	3	3	3	3	3	1	2	1	3	2	3	4	1	2	1	2	2	2	2
665	19	1	3	2	1	Chat gpt/copilot/Gamma/gemini	1	1	2	2	2	2	1	3	1	3	3	1	1	0	1	0	1	1	1	5	5	5	5	3	5	3	3	5	3	5	5	3	5	2	2	4	2	2	1	2	1	1	2
666	19	1	1	2	2														0	1	1	0	1	1	0	4	3	5	4	2	5	5	3	5	4	4	5	5	5	3	3	3	1	2	2	2	2	2	1

## Sheet: ورقة1
3.8416	3034	0.25		2913.85
0.0016	3033	3.8416	0.25	5.8132
				501.248
			Lack of knowledge and expertise	0.386	0.386
			Lack of access or technical equipment	0.299	0.299
			Ethical and privacy concerns	0.479	0.479
			Lack of time (educational burden)	0.348	0.348
			Complexity of AI	0.282	0.282
			Limited integration in curriculum	0.482	0.482
			Lack of teaching centers/opportunities	0.404	0.404
		0.817	34	0.183
		0.876	23	0.124
		0.57	80	0.43
		0.656	64	0.344
		0.811	35	0.189
		0.796	38	0.204
		0.661	63	0.339
		0.812	35	0.188
		0.704	55	0.296		0.63425
		0.742	48	0.258		0.561667
		0.435	105	0.565		0.597958
		0.656	64	0.344
		0.387	114	0.613
		0.371	117	0.629				Gender	Female	12.1141
		0.618	71	0.382					Male	10.9714
		0.704	55	0.296
		0.5	93	0.5
		0.79	39	0.21
		0.661444		0.338556
								Female	2.6225
								Male	3.2857
												0.414	109	0.586
												0.312	128	0.688
												0.419	108	0.581
					age	Less than 20 years	0.054					0.731	50	0.269
						20–22 years	0.839					0.28	134	0.72
						23–25 years	0.091					0.36	119	0.64
						More than 25 years	0.016					0.231	143	0.769
												0.392429		0.607571
